# Supplementary material for: 2,4-Di­chloro-1-iodo-6-nitro­benzene
Source: Acta Crystallogr Sect E Struct Rep Online. 2014 Apr 26;70(Pt 5):o607. doi: 10.1107/S1600536814008733 (PMC4011245; doi:10.1107/S1600536814008733)
Supplement: Supplementary file 1 [file e-70-0o607-sup1.cif]

##############################################################################
#                                                                            #
# This CIF contains the data in a paper accepted for publication in          #
# Acta Crystallographica Section E. It conforms to the requirements of       #
# Notes for Authors for Acta Crystallographica Section E, and has been       #
# peer reviewed under the auspices of the IUCr Commission on Journals.       #
#                                                                            #
# Full details of the Crystallographic Information File format               #
# are given in the paper "The Crystallographic Information File (CIF):       #
# a New Standard Archive File for Crystallography" by S. R. Hall, F. H.      #
# Allen and I. D. Brown [Acta Cryst. (1991), A47, 655-685].                  #
#                                                                            #
# The current version of the core CIF dictionary is obtainable from          #
# ftp://ftp.iucr.org/pub/cif_core.dic.                                       #
#                                                                            #
# Software is freely available for graphical display of the structure(s)     #
# in this CIF. For information consult the CIF software page                 #
# http://www.iucr.org/resources/cif/software.                                #
#                                                                            #
# This file may be used for bona fide research purposes within the           #
# scientific community so long as proper attribution is given to the journal # 
# article from which it was obtained.                                        #
#                                                                            #
##############################################################################
data_I
_audit_creation_method     SHELXL-2013
_journal_date_recd_electronic     2014-04-09
_journal_date_accepted     2014-04-17
_journal_name_full     'Acta Crystallographica, Section E'
_journal_year     2014
_journal_volume     70
_journal_issue      5
_journal_page_first     o607
_journal_page_last     o607
_journal_paper_category     QO
_journal_paper_doi     10.1107/S1600536814008733
_journal_coeditor_code     LH5698
_publ_contact_author_name     'Hans-Joachim Lehmler'
_publ_contact_author_address
;
The University of Iowa,
Department of Occupational and Environmental Health,
UI Research Campus, 124 IREH,
Iowa City, IA 52242-5000,
USA,
;
_publ_contact_author_email     'hans-joachim-lehmler@uiowa.edu'
_publ_contact_author_fax     ?
_publ_contact_author_phone     ?
_publ_section_title
;
2,4-Dichloro-1-iodo-6-nitrobenzene
;
loop_
    _publ_author_name
    _publ_author_footnote
    _publ_author_address
    'Li, Xueshu' .
;
The University of Iowa,
Department of Occupational and Environmental Health,
UI Research Park,
Iowa City, IA 52242-5000,
USA
;
    'Parkin, Sean' .
;
University of Kentucky,
Department of Chemistry,
Lexington, KY 40506-0055,
USA
;
    'Lehmler, Hans-Joachim' .
;
The University of Iowa,
Department of Occupational and Environmental Health,
UI Research Park,
Iowa City, IA 52242-5000,
USA
;
_publ_section_synopsis     .
_database_code_depnum_ccdc_archive     'CCDC 997807'
_chemical_name_systematic
;
2,4-Dichloro-1-iodo-6-nitrobenzene
;
_chemical_name_common     ?
_chemical_formula_moiety     'C6 H2 Cl2 I N O2'
_chemical_formula_sum     'C6 H2 Cl2 I N O2'
_chemical_formula_iupac     'C6 H2 Cl2 I N O2'
_chemical_formula_weight     317.89
_chemical_melting_point     ?
_shelx_space_group_comment
;
The symmetry employed for this shelxl refinement is uniquely defined
by the following loop, which should always be used as a source of
symmetry information in preference to the above space-group names.
They are only intended as comments.
;
_space_group_crystal_system     orthorhombic
_space_group_name_H-M_alt     'P n m a'
_space_group_name_Hall     '-P 2ac 2n'
loop_
    _space_group_symop_operation_xyz
    'x, y, z'
    '-x+1/2, -y, z+1/2'
    '-x, y+1/2, -z'
    'x+1/2, -y+1/2, -z+1/2'
    '-x, -y, -z'
    'x-1/2, y, -z-1/2'
    'x, -y-1/2, z'
    '-x-1/2, y-1/2, z-1/2'
_cell_length_a     8.7760(5)
_cell_length_b     6.8989(4)
_cell_length_c     14.3518(8)
_cell_angle_alpha     90
_cell_angle_beta     90
_cell_angle_gamma     90
_cell_volume     868.93(9)
_cell_formula_units_Z     4
_cell_measurement_reflns_used     6956
_cell_measurement_theta_min     5.91
_cell_measurement_theta_max     67.74
_cell_measurement_temperature     90.0(2)
_exptl_crystal_description     'rounded block'
_exptl_crystal_colour     'pale yellow'
_exptl_crystal_size_max     0.130
_exptl_crystal_size_mid     0.100
_exptl_crystal_size_min     0.040
_exptl_crystal_density_diffrn     2.430
_exptl_crystal_density_meas     ?
_exptl_crystal_density_method     ?
_exptl_crystal_F_000     592
_exptl_absorpt_coefficient_mu     34.296
_exptl_absorpt_correction_type     multi-scan
_exptl_absorpt_process_details     '(<i>SADABS</i>; Sheldrick, 2008<i>b</i>)'
_shelx_estimated_absorpt_T_min     0.095
_shelx_estimated_absorpt_T_max     0.341
_exptl_absorpt_correction_T_min     0.052
_exptl_absorpt_correction_T_max     0.216
_exptl_special_details
;
Diffraction data were collected with the crystal at 90 K, which is standard
practice in this laboratory for the majority of flash-cooled crystals.
A correction for radiation damage was included in the <i>SADABS</i> (Sheldrick,
2008<i>b</i>) run. This seems to have resulted in all the atomic displacement
parameter ellipsoids looking more spherical than usual.
;
_diffrn_ambient_temperature     90.0(2)
_diffrn_radiation_type     CuK\a
_diffrn_radiation_wavelength     1.54178
_diffrn_measurement_device_type     'Bruker X8 Proteum'
_diffrn_measurement_method     '\f and \w scans'
_diffrn_detector_area_resol_mean     5.6
_diffrn_reflns_number     9625
_diffrn_reflns_av_R_equivalents     0.0817
_diffrn_reflns_theta_min     5.910
_diffrn_reflns_theta_max     67.993
_diffrn_reflns_theta_full     67.679
_diffrn_measured_fraction_theta_max     0.994
_diffrn_measured_fraction_theta_full     0.999
_diffrn_reflns_limit_h_min     -10
_diffrn_reflns_limit_h_max     7
_diffrn_reflns_limit_k_min     -8
_diffrn_reflns_limit_k_max     8
_diffrn_reflns_limit_l_min     -13
_diffrn_reflns_limit_l_max     17
_refine_special_details
;
;
_reflns_number_total     862
_reflns_number_gt     827
_reflns_threshold_expression     I>2\s(I)
_refine_ls_structure_factor_coef     Fsqd
_refine_ls_matrix_type     full
_refine_ls_R_factor_all     0.0376
_refine_ls_R_factor_gt     0.0368
_refine_ls_wR_factor_gt     0.0962
_refine_ls_wR_factor_ref     0.0983
_refine_ls_goodness_of_fit_ref     1.121
_refine_ls_restrained_S_all     1.121
_refine_ls_number_reflns     862
_refine_ls_number_parameters     71
_refine_ls_number_restraints     0
_refine_ls_hydrogen_treatment     constr
_refine_ls_weighting_scheme     calc
_refine_ls_weighting_details
              'w=1/[\s^2^(Fo^2^)+(0.0668P)^2^+0.2013P] where P=(Fo^2^+2Fc^2^)/3'
_atom_sites_solution_hydrogens     difmap
_atom_sites_solution_primary     direct
_atom_sites_solution_secondary     difmap
_refine_ls_shift/su_max     0.001
_refine_ls_shift/su_mean     0.000
_refine_diff_density_max     0.667
_refine_diff_density_min     -0.682
_refine_ls_extinction_method     '<i>SHELXL2013</i> (Sheldrick, 2008a)'
_refine_ls_extinction_coef     0.0021(4)
_refine_ls_extinction_expression
                                  'Fc^*^=kFc[1+0.001xFc^2^\l^3^/sin(2\q)]^-1/4^'
loop_
    _atom_type_symbol
    _atom_type_description
    _atom_type_scat_dispersion_real
    _atom_type_scat_dispersion_imag
    _atom_type_scat_source
    'C' 'C' 0.0181 0.0091
                         'International Tables Vol C Tables 4.2.6.8 and 6.1.1.4'
    'H' 'H' 0.0000 0.0000
                         'International Tables Vol C Tables 4.2.6.8 and 6.1.1.4'
    'N' 'N' 0.0311 0.0180
                         'International Tables Vol C Tables 4.2.6.8 and 6.1.1.4'
    'O' 'O' 0.0492 0.0322
                         'International Tables Vol C Tables 4.2.6.8 and 6.1.1.4'
    'Cl' 'Cl' 0.3639 0.7018
                         'International Tables Vol C Tables 4.2.6.8 and 6.1.1.4'
    'I' 'I' -0.3257 6.8362
                         'International Tables Vol C Tables 4.2.6.8 and 6.1.1.4'
_computing_data_collection     '<i>APEX2</i> (Bruker, 2006)'
_computing_cell_refinement     '<i>SAINT</i> (Bruker, 2006)'
_computing_data_reduction     '<i>SAINT</i> (Bruker, 2006)'
_computing_structure_solution     '<i>SHELXS97</i> (Sheldrick, 2008<i>a</i>)'
_computing_structure_refinement
                                   '<i>SHELXL2013</i> (Sheldrick, 2008<i>a</i>)'
_computing_molecular_graphics
                                '<i>XP in SHELXTL</i> (Sheldrick, 2008<i>a</i>)'
_computing_publication_material
     '<i>SHELXTL</i> (Sheldrick, 2008<i>a</i>) and <i>CIFFIX</i> (Parkin, 2013)'
loop_
    _atom_site_type_symbol
    _atom_site_label
    _atom_site_fract_x
    _atom_site_fract_y
    _atom_site_fract_z
    _atom_site_U_iso_or_equiv
    _atom_site_adp_type
    _atom_site_calc_flag
    _atom_site_occupancy
    _atom_site_disorder_assembly
    _atom_site_disorder_group
    I I1 0.10397(4) 0.2500 0.70325(2) 0.0776(3) Uani d 1 . .
    Cl Cl1 -0.18714(15) 0.2500 0.54761(10) 0.0783(4) Uani d 1 . .
    Cl Cl2 0.16156(18) 0.2500 0.24439(10) 0.0807(4) Uani d 1 . .
    N N1 0.4037(5) 0.2500 0.5700(4) 0.0797(14) Uani d 1 . .
    O O1 0.4576(4) 0.4066(6) 0.5918(2) 0.0946(9) Uani d 1 . .
    C C1 0.1230(7) 0.2500 0.5590(5) 0.0739(13) Uani d 1 . .
    C C2 -0.0053(7) 0.2500 0.5003(5) 0.0753(13) Uani d 1 . .
    C C3 0.0065(7) 0.2500 0.4060(4) 0.0754(13) Uani d 1 . .
    H H3 -0.0828 0.2500 0.3686 0.090 Uiso calc 1 . .
    C C4 0.1510(8) 0.2500 0.3637(5) 0.0740(13) Uani d 1 . .
    C C5 0.2811(7) 0.2500 0.4179(5) 0.0765(13) Uani d 1 . .
    H H5 0.3796 0.2500 0.3904 0.092 Uiso calc 1 . .
    C C6 0.2624(7) 0.2500 0.5133(4) 0.0757(13) Uani d 1 . .
loop_
    _atom_site_aniso_label
    _atom_site_aniso_U_11
    _atom_site_aniso_U_22
    _atom_site_aniso_U_33
    _atom_site_aniso_U_12
    _atom_site_aniso_U_13
    _atom_site_aniso_U_23
    I1 0.0812(4) 0.0798(4) 0.0718(4) 0.000 0.00182(13) 0.000
    Cl1 0.0753(8) 0.0786(8) 0.0810(8) 0.000 0.0026(6) 0.000
    Cl2 0.0828(9) 0.0878(9) 0.0715(8) 0.000 0.0000(6) 0.000
    N1 0.079(3) 0.091(4) 0.070(3) 0.000 0.003(2) 0.000
    O1 0.0929(19) 0.097(2) 0.0936(18) -0.0143(17) -0.0113(16) -0.0056(17)
    C1 0.081(3) 0.071(3) 0.069(3) 0.000 -0.001(2) 0.000
    C2 0.074(3) 0.067(3) 0.084(3) 0.000 0.002(3) 0.000
    C3 0.084(3) 0.065(3) 0.077(3) 0.000 -0.004(3) 0.000
    C4 0.079(3) 0.069(3) 0.074(3) 0.000 -0.004(3) 0.000
    C5 0.076(3) 0.073(3) 0.081(3) 0.000 0.005(3) 0.000
    C6 0.076(3) 0.073(3) 0.078(3) 0.000 -0.003(3) 0.000
_geom_special_details
;
All e.s.d.'s (except the e.s.d. in the dihedral angle between two l.s. planes)
are estimated using the full covariance matrix. The cell e.s.d.'s are taken
into account individually in the estimation of e.s.d.'s in distances, angles
and torsion angles; correlations between e.s.d.'s in cell parameters are only
used when they are defined by crystal symmetry. An approximate (isotropic)
treatment of cell e.s.d.'s is used for estimating e.s.d.'s involving l.s.
planes.
;
loop_
    _geom_bond_atom_site_label_1
    _geom_bond_atom_site_label_2
    _geom_bond_site_symmetry_2
    _geom_bond_distance
    _geom_bond_publ_flag
    I1 C1 . 2.077(7) ?
    Cl1 C2 . 1.734(7) ?
    Cl2 C4 . 1.715(7) ?
    N1 O1 . 1.220(4) ?
    N1 O1 7_565 1.220(4) ?
    N1 C6 . 1.484(8) ?
    C1 C6 . 1.388(9) ?
    C1 C2 . 1.406(9) ?
    C2 C3 . 1.358(9) ?
    C3 C4 . 1.406(10) ?
    C3 H3 . 0.9500 ?
    C4 C5 . 1.381(9) ?
    C5 C6 . 1.379(9) ?
    C5 H5 . 0.9500 ?
loop_
    _geom_angle_atom_site_label_1
    _geom_angle_atom_site_label_2
    _geom_angle_atom_site_label_3
    _geom_angle_site_symmetry_1
    _geom_angle_site_symmetry_3
    _geom_angle
    _geom_angle_publ_flag
    O1 N1 O1 . 7_565 124.6(6) ?
    O1 N1 C6 . . 117.7(3) ?
    O1 N1 C6 7_565 . 117.7(3) ?
    C6 C1 C2 . . 114.9(6) ?
    C6 C1 I1 . . 122.9(5) ?
    C2 C1 I1 . . 122.2(5) ?
    C3 C2 C1 . . 122.4(6) ?
    C3 C2 Cl1 . . 117.4(5) ?
    C1 C2 Cl1 . . 120.2(5) ?
    C2 C3 C4 . . 119.9(6) ?
    C2 C3 H3 . . 120.0 ?
    C4 C3 H3 . . 120.0 ?
    C5 C4 C3 . . 120.2(6) ?
    C5 C4 Cl2 . . 121.1(5) ?
    C3 C4 Cl2 . . 118.7(5) ?
    C6 C5 C4 . . 117.4(6) ?
    C6 C5 H5 . . 121.3 ?
    C4 C5 H5 . . 121.3 ?
    C5 C6 C1 . . 125.1(6) ?
    C5 C6 N1 . . 116.5(5) ?
    C1 C6 N1 . . 118.4(5) ?
loop_
    _geom_torsion_atom_site_label_1
    _geom_torsion_atom_site_label_2
    _geom_torsion_atom_site_label_3
    _geom_torsion_atom_site_label_4
    _geom_torsion_site_symmetry_1
    _geom_torsion_site_symmetry_2
    _geom_torsion_site_symmetry_3
    _geom_torsion_site_symmetry_4
    _geom_torsion
    _geom_torsion_publ_flag
    C6 C1 C2 C3 . . . . 0.000(2) ?
    I1 C1 C2 C3 . . . . 180.0000(10)
                                   ?
    C6 C1 C2 Cl1 . . . . 180.0000(10)
                                    ?
    I1 C1 C2 Cl1 . . . . 0.0000(10)
                                  ?
    C1 C2 C3 C4 . . . . 0.000(2) ?
    Cl1 C2 C3 C4 . . . . 180.0000(10)
                                    ?
    C2 C3 C4 C5 . . . . 0.000(2) ?
    C2 C3 C4 Cl2 . . . . 180.0000(10)
                                    ?
    C3 C4 C5 C6 . . . . 0.0000(10)
                                 ?
    Cl2 C4 C5 C6 . . . . 180.0000(10)
                                    ?
    C4 C5 C6 C1 . . . . 0.000(2) ?
    C4 C5 C6 N1 . . . . 180.0000(10)
                                   ?
    C2 C1 C6 C5 . . . . 0.000(2) ?
    I1 C1 C6 C5 . . . . 180.0000(10)
                                   ?
    C2 C1 C6 N1 . . . . 180.0000(10)
                                   ?
    I1 C1 C6 N1 . . . . 0.000(2) ?
    O1 N1 C6 C5 . . . . 90.0(5) ?
    O1 N1 C6 C5 7_565 . . . -90.0(5) ?
    O1 N1 C6 C1 . . . . -90.0(5) ?
    O1 N1 C6 C1 7_565 . . . 90.0(5) ?
loop_
    _geom_hbond_atom_site_label_D
    _geom_hbond_atom_site_label_H
    _geom_hbond_atom_site_label_A
    _geom_hbond_site_symmetry_A
    _geom_hbond_distance_DH
    _geom_hbond_distance_HA
    _geom_hbond_distance_DA
    _geom_hbond_angle_DHA
    C3 H3 Cl2 6_556 0.95 2.77 3.718(7) 179
_shelx_hkl_checksum     24443
_shelx_hkl_file
;
  -1   0   0    0.42    0.24
  -1   0   0    0.34    0.10
  -1   0   0    0.67    0.12
  -1   0   0    0.25    0.10
   1   0   0    0.65    0.11
   1   0   0    0.30    0.09
   1   0   0    0.30    0.10
  -1   0   0    0.32    0.09
  -1   0   0    0.66    0.10
  -1   0   0    0.45    0.11
  -2   0   0   12.91    1.31
  -2   0   0   15.83    1.31
  -2   0   0   14.95    1.15
  -2   0   0   13.22    1.15
  -2   0   0   11.85    1.22
  -2   0   0   11.40    0.97
  -2   0   0   13.90    0.99
   2   0   0   13.83    1.18
  -2   0   0   14.94    1.18
  -2   0   0   12.28    1.18
   2   0   0   12.75    1.19
   3   0   0    0.07    0.17
   3   0   0    0.09    0.20
  -3   0   0    0.09    0.17
  -3   0   0    0.01    0.19
  -3   0   0    0.06    0.14
  -3   0   0    0.01    0.17
  -3   0   0    0.15    0.17
  -3   0   0    0.17    0.16
  -3   0   0   -0.03    0.15
  -3   0   0    0.07    0.35
  -3   0   0    0.08    0.07
  -4   0   0  117.37    9.65
  -4   0   0  132.17    8.30
  -4   0   0  120.23    9.45
  -4   0   0  114.25   10.06
  -5   0   0   -0.01    0.13
  -5   0   0    0.12    0.18
  -5   0   0    0.18    0.20
  -5   0   0   -0.06    0.16
  -6   0   0    3.80    0.32
  -6   0   0    3.65    0.42
  -6   0   0    3.92    0.32
  -6   0   0    3.13    0.37
  -6   0   0    4.26    0.49
  -6   0   0    4.08    0.36
  -6   0   0    3.95    0.34
  -7   0   0    0.08    0.13
  -7   0   0   -0.04    0.05
  -7   0   0    0.08    0.06
  -7   0   0    0.18    0.06
  -7   0   0    0.08    0.13
  -7   0   0    0.03    0.06
  -8   0   0    1.42    0.13
  -8   0   0    1.43    0.14
  -8   0   0    1.12    0.11
  -8   0   0    1.11    0.13
  -9   0   0    0.04    0.02
  -9   0   0   -0.01    0.02
  -9   0   0    0.01    0.02
 -10   0   0    3.57    0.28
   0   1   0   -1.45    0.17
   0   1   0   -1.22    0.15
   0   1   0   -1.03    0.26
   0   1   0   -1.17    0.19
   0   1   0   -1.38    0.19
   0  -1   0   -1.26    0.16
   0  -1   0   -1.41    0.17
   0  -1   0   -1.10    0.18
   0  -1   0   -1.46    0.20
  -1   1   0   -0.02    0.07
  -1   1   0    0.63    0.29
   1   1   0   -0.05    0.25
  -1   1   0    0.10    0.13
   1   1   0   -0.07    0.27
   1   1   0   -0.05    0.29
   1   1   0    0.17    0.23
  -1   1   0    0.05    0.15
  -1   1   0    0.27    0.13
  -1   1   0    0.04    0.07
  -1   1   0    0.18    0.13
   1  -1   0    0.01    0.13
  -1  -1   0    0.24    0.29
   1  -1   0    0.05    0.15
   1  -1   0    0.12    0.13
  -1  -1   0    0.15    0.22
  -1  -1   0    0.19    0.25
  -2   1   0  282.57   22.83
   2   1   0  238.81   22.89
  -2   1   0  298.51   25.30
  -2   1   0  297.79   18.81
  -2   1   0  282.22   22.84
   2  -1   0  308.41   22.84
  -2  -1   0  240.18   21.94
  -2  -1   0  225.16   22.86
  -2  -1   0  312.36   21.29
  -3   1   0    0.12    0.13
  -3   1   0   -0.10    0.10
  -3   1   0    0.16    0.16
   3   1   0    0.33    0.27
  -3   1   0    0.20    0.27
  -3   1   0    0.08    0.16
  -3   1   0    0.15    0.13
  -3   1   0    0.04    0.13
  -3   1   0    0.09    0.12
   3   1   0   -0.01    0.26
  -3  -1   0   -0.21    0.24
  -3  -1   0    0.04    0.21
   3  -1   0    0.05    0.14
  -3  -1   0    0.08    0.22
  -3  -1   0    0.12    0.25
  -3  -1   0   -0.11    0.22
  -3  -1   0    0.25    0.20
   3  -1   0    0.19    0.14
  -3  -1   0    0.14    0.22
  -4   1   0   33.40    2.47
  -4   1   0   25.93    2.51
  -4   1   0   33.38    2.83
  -4   1   0   31.60    2.14
  -4  -1   0   26.67    2.50
  -4  -1   0   31.56    2.88
  -4  -1   0   27.51    2.17
  -4  -1   0   30.16    2.50
  -5   1   0    0.21    0.15
  -5   1   0    0.05    0.15
  -5   1   0    0.10    0.13
  -5   1   0    0.04    0.25
  -5  -1   0    0.11    0.17
  -5  -1   0    0.28    0.19
  -5  -1   0   -0.03    0.16
  -6   1   0   80.33    5.07
  -6   1   0   63.95    5.53
  -6   1   0   69.21    5.78
  -6   1   0   77.42    5.54
  -6   1   0   77.97    5.80
  -6   1   0   77.44    5.35
  -6   1   0   84.57    6.76
  -6   1   0   68.46    5.87
  -6  -1   0   77.81    5.75
  -6  -1   0   76.08    5.80
  -6  -1   0   63.00    6.17
  -6  -1   0   63.37    5.36
  -7   1   0   -0.15    0.15
  -7   1   0   -0.01    0.06
  -7   1   0    0.05    0.05
  -7   1   0    0.02    0.11
  -7   1   0    0.03    0.05
  -7   1   0    0.06    0.05
  -7   1   0   -0.03    0.14
  -7  -1   0    0.05    0.05
  -7  -1   0    0.00    0.10
  -7  -1   0    0.00    0.05
  -7  -1   0    0.13    0.05
  -7  -1   0   -0.03    0.05
  -7  -1   0   -0.05    0.13
  -7  -1   0    0.11    0.07
  -7  -1   0    0.09    0.15
  -8   1   0    2.58    0.23
  -8   1   0    2.71    0.25
  -8   1   0    3.13    0.26
  -8   1   0    2.88    0.24
  -8  -1   0    2.82    0.25
  -8  -1   0    2.90    0.27
  -8  -1   0    3.02    0.23
  -8  -1   0    2.86    0.23
  -8  -1   0    3.22    0.25
  -9   1   0   -0.01    0.02
  -9   1   0   -0.02    0.02
  -9   1   0    0.07    0.02
  -9  -1   0    0.00    0.02
  -9  -1   0   -0.01    0.02
  -9  -1   0    0.01    0.02
 -10   1   0    0.08    0.01
   0  -2   0 1000.00   75.48
   0  -2   0  906.18   87.25
   1   2   0    0.58    0.33
   1   2   0    0.02    0.26
  -1   2   0    0.48    0.26
  -1   2   0   -0.02    0.22
   1   2   0    0.85    0.34
   1   2   0   -0.07    0.36
  -1   2   0   -0.14    0.17
   1   2   0   -0.11    0.26
  -1   2   0    0.16    0.23
  -1   2   0    0.10    0.18
   1  -2   0    0.10    0.23
  -1  -2   0   -0.11    0.38
  -1  -2   0   -0.20    0.27
  -1  -2   0    0.12    0.33
   1  -2   0    0.12    0.22
  -1  -2   0    0.25    0.29
   1  -2   0   -0.11    0.24
   1  -2   0    0.06    0.24
  -1  -2   0    0.47    0.31
  -2   2   0    4.18    0.46
   2   2   0    4.06    0.70
  -2   2   0    5.14    0.51
  -2   2   0    5.28    0.50
   2   2   0    3.44    0.61
  -2   2   0    4.34    0.52
   2   2   0    2.80    0.59
  -2   2   0    4.77    0.42
   2   2   0    4.22    0.66
   2  -2   0    4.94    0.53
  -2  -2   0    5.10    0.62
  -2  -2   0    4.07    0.60
   2  -2   0    4.84    0.51
  -2  -2   0    4.84    0.61
  -2  -2   0    4.55    0.67
  -2  -2   0    4.19    0.64
  -3   2   0    0.27    0.16
  -3   2   0    0.06    0.13
  -3   2   0    0.26    0.17
  -3   2   0    0.11    0.14
  -3   2   0   -0.02    0.31
  -3   2   0    0.32    0.16
   3   2   0   -0.03    0.33
  -3  -2   0   -0.02    0.31
  -3  -2   0   -0.03    0.25
  -3  -2   0   -0.14    0.18
  -3  -2   0    0.11    0.28
  -3  -2   0    0.06    0.26
  -4   2   0  125.29    8.74
  -4   2   0  118.54    9.95
  -4   2   0  137.94   10.17
  -4   2   0  118.00   11.72
  -4  -2   0  115.88   10.20
  -4  -2   0  135.37   11.84
  -4  -2   0  142.78    9.92
  -5   2   0    0.18    0.15
  -5   2   0    0.02    0.12
  -5   2   0    0.14    0.08
  -5   2   0    0.18    0.14
  -5   2   0    0.06    0.12
  -5   2   0   -0.10    0.21
  -5   2   0    0.08    0.08
  -5   2   0    0.08    0.11
  -5  -2   0    0.08    0.09
  -5  -2   0    0.02    0.13
  -5  -2   0   -0.02    0.22
  -5  -2   0   -0.25    0.20
  -5  -2   0   -0.01    0.18
  -5  -2   0    0.16    0.18
  -6   2   0    2.51    0.30
  -6   2   0    2.16    0.24
  -6   2   0    2.67    0.32
  -6   2   0    2.12    0.21
  -6   2   0    1.80    0.37
  -6   2   0    2.37    0.26
  -6   2   0    2.60    0.23
  -6   2   0    2.67    0.22
  -6   2   0    2.36    0.30
  -6  -2   0    2.81    0.34
  -6  -2   0    2.56    0.22
  -6  -2   0    2.54    0.23
  -6  -2   0    2.31    0.33
  -6  -2   0    2.29    0.27
  -6  -2   0    2.97    0.42
  -6  -2   0    2.18    0.23
  -7   2   0    0.02    0.05
  -7   2   0    0.07    0.06
  -7   2   0    0.00    0.05
  -7   2   0   -0.08    0.17
  -7   2   0    0.05    0.04
  -7   2   0   -0.10    0.15
  -7  -2   0    0.00    0.07
  -7  -2   0    0.05    0.05
  -7  -2   0    0.00    0.09
  -7  -2   0    0.00    0.05
  -7  -2   0   -0.02    0.05
  -8   2   0    1.85    0.18
  -8   2   0    2.01    0.17
  -8   2   0    1.76    0.19
  -8   2   0    1.81    0.16
  -8  -2   0    2.33    0.20
  -8  -2   0    2.05    0.16
  -8  -2   0    1.96    0.17
  -8  -2   0    2.24    0.16
  -9   2   0    0.02    0.02
  -9   2   0    0.01    0.02
  -9   2   0    0.03    0.02
  -9  -2   0    0.00    0.02
  -9  -2   0    0.01    0.01
  -9  -2   0    0.01    0.01
 -10   2   0    2.68    0.21
   0   3   0   -0.28    0.30
   0  -3   0   -0.09    0.26
   0  -3   0   -0.25    0.23
   0  -3   0   -0.32    0.35
   0  -3   0   -0.12    0.35
  -1   3   0    0.00    0.21
   1   3   0    0.02    0.26
  -1   3   0    0.18    0.28
   1   3   0   -0.07    0.25
  -1   3   0    0.05    0.23
  -1   3   0    0.05    0.22
   1   3   0    0.09    0.31
  -1   3   0    0.12    0.30
   1   3   0   -0.07    0.35
  -1  -3   0   -0.03    0.25
   1  -3   0    0.19    0.30
  -1  -3   0   -0.13    0.24
  -1  -3   0   -0.09    0.35
  -1  -3   0    0.00    0.38
  -2   3   0  218.39   15.93
  -2   3   0  168.99   18.35
  -2   3   0  199.86   13.67
   2   3   0  233.25   16.74
  -2  -3   0  179.54   15.97
  -2  -3   0  183.16   18.43
  -2  -3   0  206.23   16.72
  -2  -3   0  212.69   15.41
  -3   3   0    0.11    0.16
  -3   3   0   -0.08    0.18
  -3   3   0    0.01    0.17
  -3  -3   0    0.19    0.26
  -3  -3   0    0.06    0.19
  -3  -3   0   -0.03    0.24
  -4   3   0   46.94    3.62
  -4   3   0   40.51    3.56
  -4   3   0   46.83    3.38
  -4   3   0   43.93    3.12
  -4   3   0   37.46    4.14
  -4  -3   0   52.78    3.56
  -4  -3   0   44.34    3.67
  -5   3   0    0.19    0.08
  -5   3   0    0.15    0.08
  -5   3   0    0.08    0.14
  -5   3   0    0.02    0.08
  -5   3   0   -0.03    0.16
  -5   3   0    0.11    0.16
  -5   3   0    0.08    0.09
  -5   3   0   -0.01    0.08
  -5  -3   0    0.13    0.19
  -5  -3   0    0.00    0.23
  -5  -3   0    0.09    0.08
  -5  -3   0    0.03    0.19
  -5  -3   0    0.04    0.13
  -5  -3   0    0.11    0.08
  -5  -3   0   -0.15    0.16
  -6   3   0   26.71    1.88
  -6   3   0   25.94    2.14
  -6   3   0   24.12    1.98
  -6   3   0   26.06    1.99
  -6   3   0   23.26    2.44
  -6   3   0   26.20    1.92
  -6   3   0   26.62    2.10
  -6   3   0   22.87    1.95
  -6  -3   0   27.57    2.22
  -6  -3   0   27.02    1.92
  -6  -3   0   25.97    1.98
  -6  -3   0   27.40    2.47
  -6  -3   0   29.87    2.18
  -6  -3   0   26.03    2.08
  -7   3   0    0.04    0.05
  -7   3   0   -0.01    0.05
  -7   3   0    0.01    0.05
  -7  -3   0    0.08    0.04
  -7  -3   0    0.05    0.04
  -7  -3   0    0.03    0.05
  -8   3   0    0.67    0.09
  -8   3   0    0.67    0.08
  -8   3   0    0.75    0.08
  -8   3   0    0.83    0.08
  -8  -3   0    0.93    0.08
  -8  -3   0    0.94    0.07
  -8  -3   0    0.99    0.09
  -9   3   0    0.00    0.01
  -9   3   0    0.02    0.02
  -9  -3   0    0.00    0.01
  -9  -3   0    0.01    0.01
   0   4   0  295.39   32.09
   0   4   0  406.79   27.88
  -1   4   0    0.16    0.29
  -1   4   0   -0.09    0.22
  -2   4   0    2.51    0.37
  -2   4   0    1.83    0.39
  -2   4   0    1.63    0.32
  -2  -4   0    1.85    0.41
  -3   4   0    0.18    0.23
  -3   4   0    0.13    0.22
  -3   4   0    0.17    0.13
  -3   4   0   -0.04    0.15
  -3   4   0    0.06    0.12
  -3   4   0    0.27    0.21
  -3   4   0    0.25    0.12
  -3  -4   0   -0.10    0.24
  -3  -4   0    0.00    0.28
  -4   4   0   53.77    3.75
  -4   4   0   49.67    4.03
  -4   4   0   51.41    3.48
  -4   4   0   50.35    3.64
  -4   4   0   48.19    3.76
  -4  -4   0   42.54    4.17
  -4  -4   0   46.99    4.69
  -4  -4   0   47.10    3.75
  -4  -4   0   57.25    4.08
  -5   4   0    0.05    0.09
  -5   4   0   -0.11    0.08
  -5   4   0    0.00    0.06
  -5   4   0   -0.09    0.13
  -5   4   0    0.02    0.07
  -5   4   0   -0.12    0.18
  -5   4   0   -0.01    0.19
  -5  -4   0    0.09    0.06
  -5  -4   0    0.16    0.06
  -5  -4   0    0.07    0.19
  -5  -4   0    0.00    0.11
  -5  -4   0    0.09    0.21
  -5  -4   0    0.15    0.19
  -6   4   0    1.14    0.14
  -6   4   0    1.15    0.12
  -6   4   0    1.19    0.15
  -6   4   0    1.20    0.13
  -6   4   0    1.07    0.14
  -6  -4   0    1.31    0.12
  -6  -4   0    1.45    0.16
  -6  -4   0    1.50    0.13
  -6  -4   0    1.25    0.14
  -7   4   0    0.06    0.05
  -7   4   0    0.04    0.03
  -7   4   0    0.03    0.03
  -7  -4   0    0.00    0.02
  -7  -4   0   -0.02    0.03
  -7  -4   0    0.00    0.02
  -8   4   0    0.83    0.07
  -8   4   0    0.74    0.09
  -8  -4   0    0.91    0.07
  -8  -4   0    0.90    0.07
  -8  -4   0    0.87    0.08
  -9   4   0    0.00    0.01
  -9  -4   0    0.00    0.01
   0   5   0    0.09    0.18
   0   5   0    0.32    0.23
  -1   5   0    0.12    0.16
  -1   5   0    0.22    0.29
  -1   5   0    0.12    0.17
  -1   5   0    0.02    0.12
  -2   5   0   37.37    3.06
  -2   5   0   42.01    3.36
  -2   5   0   42.38    3.07
  -2   5   0   38.11    3.82
  -2   5   0   41.90    2.86
  -3   5   0   -0.03    0.11
  -3   5   0    0.09    0.09
  -3   5   0   -0.07    0.10
  -3   5   0    0.02    0.13
  -3   5   0   -0.02    0.25
  -3   5   0   -0.11    0.16
  -3   5   0    0.03    0.21
  -3  -5   0   -0.02    0.14
  -4   5   0    6.98    0.53
  -4   5   0    5.27    0.58
  -4   5   0    7.15    0.56
  -4   5   0    5.92    0.53
  -4   5   0    6.92    0.52
  -4  -5   0    6.33    0.52
  -4  -5   0    6.70    0.66
  -5   5   0    0.02    0.05
  -5   5   0    0.00    0.06
  -5   5   0    0.10    0.06
  -5   5   0   -0.01    0.04
  -5  -5   0    0.03    0.04
  -5  -5   0   -0.07    0.06
  -5  -5   0    0.01    0.03
  -6   5   0   11.95    0.85
  -6   5   0   10.41    0.80
  -6   5   0   10.13    0.78
  -6   5   0    9.68    0.81
  -6  -5   0    9.72    0.89
  -6  -5   0   11.38    0.80
  -7   5   0    0.01    0.02
  -7   5   0   -0.01    0.02
  -7  -5   0    0.01    0.01
  -7  -5   0    0.01    0.01
  -7  -5   0    0.01    0.02
  -8   5   0    0.44    0.04
  -8  -5   0    0.38    0.03
  -8  -5   0    0.35    0.03
   0   6   0   92.42    8.71
  -1   6   0    0.04    0.07
   1   6   0    0.04    0.15
  -1   6   0    0.18    0.12
  -1   6   0   -0.19    0.16
  -2   6   0    0.19    0.06
  -2   6   0    0.08    0.11
  -2   6   0    0.22    0.07
  -2  -6   0    0.13    0.11
  -3   6   0   -0.10    0.06
  -3   6   0   -0.03    0.06
  -3   6   0   -0.03    0.05
  -3   6   0   -0.04    0.06
  -3  -6   0   -0.03    0.08
  -4   6   0    8.00    0.59
  -4   6   0    7.03    0.60
  -4   6   0    7.66    0.58
  -4   6   0    8.53    0.63
  -4  -6   0    7.35    0.74
  -5   6   0    0.00    0.02
  -5   6   0    0.01    0.03
  -5   6   0    0.02    0.02
  -5   6   0    0.02    0.03
  -5  -6   0    0.01    0.02
  -5  -6   0   -0.01    0.03
  -6   6   0    0.22    0.03
  -6   6   0    0.23    0.03
  -6  -6   0    0.29    0.03
  -6  -6   0    0.28    0.03
  -7   6   0   -0.01    0.01
  -7   6   0    0.00    0.01
  -7  -6   0    0.00    0.00
   0   7   0    0.10    0.06
  -2   7   0    5.51    0.41
  -2   7   0    5.14    0.41
   2   7   0    5.22    0.51
  -3   7   0   -0.01    0.03
  -3   7   0    0.00    0.01
  -3   7   0    0.00    0.02
  -3   7   0   -0.02    0.02
   3   7   0   -0.04    0.04
  -3  -7   0    0.05    0.03
  -4   7   0    0.81    0.08
  -4   7   0    0.91    0.07
  -4   7   0    0.92    0.08
  -4  -7   0    0.99    0.09
  -5   7   0   -0.01    0.01
  -5   7   0    0.00    0.01
  -5  -7   0    0.00    0.01
   0   8   0    7.28    0.50
   0   8   0    5.80    0.49
  -2   8   0    0.00    0.01
   2   8   0    0.04    0.01
   2   8   0    0.00    0.01
  -2  -8   0    0.00    0.01
  -2  -8   0    0.03    0.01
 -10   0  -1    0.79    0.06
 -10   0  -1    0.84    0.07
  -9   0  -1    0.40    0.05
  -9   0  -1    0.29    0.04
  -8   0  -1   19.88    1.36
  -8   0  -1   15.78    1.52
  -8   0  -1   17.37    1.32
  -8   0  -1   18.54    1.43
  -7   0  -1    0.66    0.20
  -7   0  -1    0.85    0.13
  -7   0  -1    0.91    0.12
  -7   0  -1    0.96    0.11
  -7   0  -1    1.22    0.23
  -7   0  -1    0.79    0.20
  -7   0  -1    1.09    0.13
  -7   0  -1    0.92    0.12
  -6   0  -1   28.22    2.45
  -6   0  -1   32.05    2.46
  -6   0  -1   31.17    2.38
  -6   0  -1   26.46    2.26
  -6   0  -1   30.83    2.20
  -6   0  -1   30.47    2.28
  -5   0  -1    0.30    0.18
  -5   0  -1    0.32    0.20
  -5   0  -1    0.22    0.20
  -4   0  -1   90.38    7.32
  -4   0  -1   78.10    6.34
  -4   0  -1   69.52    6.21
  -4   0  -1   78.57    6.62
  -4   0  -1   77.44    5.45
  -3   0  -1   39.78    3.21
  -3   0  -1   43.95    3.70
  -3   0  -1   34.63    3.33
  -3   0  -1   40.62    3.34
   3   0   1   40.00    3.35
   3   0   1   38.82    3.71
  -3   0  -1   33.15    3.18
  -3   0  -1   41.97    2.76
   3   0   1   41.71    3.35
  -2   0  -1   90.55    8.02
   2   0   1   82.36    6.95
   2   0   1   91.51    7.24
  -2   0  -1   83.63    5.96
   2   0   1   86.24    8.02
  -2   0  -1   82.54    7.23
  -2   0  -1   81.15    6.94
  -2   0  -1   95.59    7.24
   2   0   1   86.86    7.24
  -1   0  -1   47.75    4.10
   1   0   1   45.72    4.10
   1   0   1   47.63    4.10
  -1   0  -1   51.36    4.55
  -1   0  -1   49.58    4.10
   1   0   1   54.41    3.95
  -1   0  -1   49.72    3.94
   1   0   1   48.43    4.55
   0   0   1    0.19    0.06
   0   0   1    0.28    0.07
   0   0   1    0.32    0.07
   0   0  -1    0.27    0.06
   0   0   1    0.27    0.07
   0   0  -1    0.27    0.07
   0   0   1    0.07    0.06
  -1   0   1   41.22    3.59
  -1   0   1   45.23    3.45
  -1   0   1   44.16    2.98
  -1   0   1   44.44    3.98
  -1   0   1   44.36    3.05
  -1   0   1   43.93    3.45
   1   0  -1   41.17    3.59
  -2   0   1   81.40    5.62
  -2   0   1   80.38    5.75
   2   0  -1   83.95    6.79
  -2   0   1   87.71    7.52
  -2   0   1   71.79    6.43
  -2   0   1   83.20    6.79
  -3   0   1   40.42    2.72
  -3   0   1   32.94    3.17
  -3   0   1   41.25    3.25
   3   0  -1   40.44    3.26
  -3   0   1   37.80    2.75
  -4   0   1   77.76    5.58
  -4   0   1   88.58    6.74
  -4   0   1   85.72    6.46
  -4   0   1   70.11    6.39
  -5   0   1    0.19    0.13
  -5   0   1    0.20    0.16
  -5   0   1    0.15    0.16
  -5   0   1    0.10    0.25
  -6   0   1   31.46    2.27
  -6   0   1   32.70    2.38
  -6   0   1   26.59    2.52
  -6   0   1   27.57    2.18
  -6   0   1   30.42    2.46
  -7   0   1    0.90    0.17
  -7   0   1    0.77    0.12
  -7   0   1    1.18    0.13
  -7   0   1    1.09    0.13
  -7   0   1    1.27    0.16
  -7   0   1    1.16    0.25
  -7   0   1    0.68    0.09
  -7   0   1    0.86    0.11
  -8   0   1   17.06    1.53
  -8   0   1   19.42    1.44
  -8   0   1   17.54    1.32
  -9   0   1    0.30    0.04
  -9   0   1    0.30    0.04
  -9   0   1    0.29    0.04
 -10   0   1    0.84    0.07
 -10   1  -1    4.63    0.35
 -10  -1  -1    4.36    0.33
  -9   1  -1    0.45    0.06
  -9   1  -1    0.30    0.04
  -9   1  -1    0.34    0.04
  -9  -1  -1    0.40    0.04
  -9  -1  -1    0.36    0.05
  -9  -1  -1    0.36    0.05
  -8   1  -1    1.93    0.18
  -8   1  -1    2.03    0.19
  -8   1  -1    1.96    0.19
  -8  -1  -1    2.47    0.18
  -8  -1  -1    2.52    0.20
  -8  -1  -1    2.13    0.18
  -8  -1  -1    2.05    0.21
  -7   1  -1   10.66    0.77
  -7   1  -1    9.50    0.76
  -7   1  -1   10.51    0.74
  -7   1  -1    8.85    0.86
  -7   1  -1   10.29    0.92
  -7   1  -1    9.80    0.81
  -7  -1  -1   10.48    0.87
  -7  -1  -1    9.31    0.87
  -7  -1  -1    9.53    0.74
  -6   1  -1   47.75    3.88
  -6   1  -1   49.28    3.51
  -6   1  -1   48.60    3.86
  -6   1  -1   51.91    3.35
  -6   1  -1   43.55    3.63
  -6   1  -1   49.81    3.81
  -6   1  -1   48.88    3.64
  -6  -1  -1   56.60    4.50
  -6  -1  -1   42.57    3.52
  -6  -1  -1   47.83    3.80
  -6  -1  -1   45.25    3.63
  -6  -1  -1   47.79    3.90
  -6  -1  -1   44.99    4.53
  -5   1  -1    3.47    0.56
  -5   1  -1    4.30    0.46
  -5   1  -1    3.47    0.41
  -5   1  -1    3.71    0.37
  -5  -1  -1    3.91    0.49
  -5  -1  -1    3.23    0.44
  -5  -1  -1    3.76    0.46
  -4   1  -1   91.13    7.28
  -4   1  -1   78.76    5.42
  -4   1  -1   69.74    6.22
  -4   1  -1   86.18    6.32
  -4  -1  -1   73.72    6.18
  -4  -1  -1   67.45    6.33
  -4  -1  -1   82.52    7.33
  -3   1  -1   64.18    5.39
  -3   1  -1   59.31    4.01
  -3   1  -1   59.13    4.67
   3   1   1   54.02    4.94
  -3   1  -1   63.48    4.87
  -3   1  -1   61.66    4.67
  -3   1  -1   57.75    4.86
  -3  -1  -1   53.45    4.60
  -3  -1  -1   47.10    4.89
  -3  -1  -1   60.13    4.92
  -3  -1  -1   54.11    5.43
   3  -1   1   61.39    4.88
   3  -1   1   64.80    4.88
  -3  -1  -1   52.01    4.71
   2   1   1   47.13    5.24
  -2   1  -1   54.16    5.18
  -2   1  -1   60.56    4.49
  -2   1  -1   61.36    4.68
  -2   1  -1   61.09    3.85
   2   1   1   55.95    4.76
  -2   1  -1   54.60    4.67
   2  -1   1   62.08    4.50
  -2  -1  -1   49.09    5.23
  -2  -1  -1   49.47    4.54
   2  -1   1   59.74    4.68
  -2  -1  -1   56.17    4.73
  -2  -1  -1   49.04    4.72
  -2  -1  -1   53.47    4.42
   2  -1   1   62.12    5.20
   1   1   1   32.41    3.27
  -1   1  -1   38.73    2.64
  -1   1  -1   41.87    3.21
  -1   1  -1   42.48    3.21
  -1  -1  -1   30.94    3.14
  -1  -1  -1   37.05    3.03
   1  -1   1   43.24    3.22
   0   1   1  133.75   12.72
   0   1   1  150.87   11.02
   0   1   1  162.49   11.50
   0   1   1  145.75   11.48
   0  -1  -1  120.99   11.02
   0  -1  -1  123.11   11.48
   0  -1  -1  131.45   11.47
  -1   1   1   37.07    3.15
  -1   1   1   32.92    2.73
  -1   1   1   32.24    2.83
   1   1  -1   30.00    2.87
  -1   1   1   37.96    2.34
  -1  -1   1   31.80    2.75
  -1  -1   1   32.06    2.78
  -1  -1   1   29.75    2.88
   1  -1  -1   35.55    2.85
   1  -1  -1   38.13    2.84
  -2   1   1   54.63    4.47
  -2   1   1   58.04    5.17
  -2   1   1   57.19    4.67
  -2   1   1   55.29    3.86
  -2   1   1   61.95    4.48
  -2   1   1   60.50    5.18
  -2   1   1   57.99    4.48
  -2   1   1   55.16    4.67
  -2  -1   1   52.73    4.49
  -2  -1   1   44.65    4.54
  -3   1   1   57.58    3.94
  -3   1   1   55.82    5.27
  -3   1   1   64.21    4.57
  -3   1   1   51.72    4.56
  -3   1   1   57.60    5.26
  -3   1   1   61.98    4.76
  -3   1   1   57.06    4.56
  -3   1   1   55.39    4.75
  -3  -1   1   50.79    4.61
   3  -1  -1   62.15    4.77
  -3  -1   1   53.81    4.05
   3  -1  -1   64.70    4.78
  -3  -1   1   59.22    4.59
  -3  -1   1   48.89    5.31
  -3  -1   1   54.94    4.81
  -4   1   1   77.91    5.08
  -4   1   1   71.90    5.87
  -4   1   1   74.24    6.13
  -4   1   1   78.22    5.89
  -4   1   1   66.14    5.84
  -4   1   1   64.46    6.77
  -4   1   1   76.87    6.77
  -4  -1   1   71.04    5.20
  -4  -1   1   77.67    5.84
  -4  -1   1   77.75    6.82
  -5   1   1    3.50    0.34
  -5   1   1    2.98    0.35
  -5   1   1    3.39    0.37
  -5   1   1    2.88    0.51
  -5  -1   1    3.64    0.46
  -5  -1   1    4.01    0.43
  -5  -1   1    2.66    0.38
  -6   1   1   52.70    3.54
  -6   1   1   44.71    3.82
  -6   1   1   49.06    3.49
  -6   1   1   52.77    3.62
  -6   1   1   52.80    4.40
  -6   1   1   45.92    3.79
  -6   1   1   49.06    3.33
  -6   1   1   39.77    3.82
  -6  -1   1   47.64    3.79
  -6  -1   1   50.55    3.80
  -6  -1   1   47.14    3.62
  -6  -1   1   49.18    3.86
  -6  -1   1   46.11    3.75
  -6  -1   1   44.74    3.61
  -6  -1   1   42.59    4.03
  -7   1   1   10.30    0.81
  -7   1   1   10.04    0.85
  -7   1   1    9.71    0.77
  -7   1   1    9.47    0.94
  -7  -1   1   10.62    0.90
  -7  -1   1   10.40    0.91
  -7  -1   1    9.65    0.91
  -7  -1   1   11.34    0.85
  -7  -1   1   12.01    1.01
  -7  -1   1   11.09    0.85
  -7  -1   1   10.29    0.80
  -7  -1   1    9.82    0.78
  -8   1   1    2.30    0.22
  -8   1   1    2.30    0.19
  -8   1   1    1.81    0.18
  -8   1   1    2.36    0.20
  -8  -1   1    2.00    0.21
  -8  -1   1    2.65    0.20
  -8  -1   1    2.27    0.20
  -8  -1   1    2.36    0.18
  -9   1   1    0.35    0.04
  -9   1   1    0.43    0.05
  -9   1   1    0.31    0.05
  -9  -1   1    0.38    0.04
  -9  -1   1    0.46    0.04
  -9  -1   1    0.36    0.05
  -9  -1   1    0.31    0.05
 -10   1   1    3.00    0.26
 -10  -1   1    3.61    0.26
 -10  -2  -1    0.69    0.05
 -10  -2  -1    0.65    0.06
  -9   2  -1    0.06    0.02
  -9   2  -1    0.07    0.02
  -9   2  -1    0.09    0.03
  -9  -2  -1    0.07    0.02
  -9  -2  -1    0.06    0.02
  -9  -2  -1    0.10    0.02
  -8   2  -1   12.36    1.09
  -8   2  -1   12.84    1.00
  -8  -2  -1   13.65    1.01
  -8  -2  -1   13.08    1.07
  -8  -2  -1   14.50    1.04
  -8  -2  -1   15.52    1.17
  -7   2  -1    0.29    0.16
  -7   2  -1    0.36    0.06
  -7   2  -1    0.40    0.06
  -7   2  -1    0.24    0.07
  -7   2  -1    0.41    0.21
  -7   2  -1    0.31    0.08
  -7  -2  -1    0.34    0.08
  -7  -2  -1    0.41    0.06
  -7  -2  -1    0.16    0.09
  -7  -2  -1    0.37    0.07
  -7  -2  -1    0.33    0.06
  -6   2  -1   14.76    1.37
  -6   2  -1   16.18    1.33
  -6   2  -1   16.41    1.15
  -6   2  -1   14.70    1.19
  -6   2  -1   15.83    1.20
  -6   2  -1   16.86    1.50
  -6   2  -1   16.41    1.27
  -6   2  -1   14.86    1.15
  -6  -2  -1   14.39    1.16
  -6  -2  -1   16.04    1.49
  -6  -2  -1   14.47    1.19
  -6  -2  -1   14.34    1.24
  -6  -2  -1   15.87    1.34
  -6  -2  -1   16.26    1.31
  -5   2  -1    0.23    0.15
  -5   2  -1    0.17    0.15
  -5   2  -1    0.29    0.08
  -5   2  -1    0.37    0.10
  -5   2  -1    0.21    0.24
  -5   2  -1    0.02    0.17
  -5   2  -1    0.12    0.16
  -5   2  -1    0.38    0.10
  -5  -2  -1    0.58    0.27
  -5  -2  -1    0.24    0.17
  -4   2  -1   84.90    6.72
  -4   2  -1   77.87    6.62
  -4   2  -1   82.10    5.78
  -4   2  -1   82.85    7.74
  -4  -2  -1   90.13    6.57
  -4  -2  -1   85.65    7.86
  -3   2  -1    5.68    0.49
  -3   2  -1    5.63    0.62
   3   2   1    4.83    0.80
  -3   2  -1    5.67    0.59
  -3   2  -1    6.00    0.57
  -3  -2  -1    5.35    0.75
  -3  -2  -1    6.77    0.74
  -3  -2  -1    5.91    0.64
   2   2   1   72.47    8.29
  -2   2  -1   90.22    6.10
  -2   2  -1  100.46    7.12
  -2   2  -1   89.17    8.20
  -2   2  -1   89.84    7.42
   2   2   1   88.15    7.55
  -2   2  -1   82.44    7.40
   2  -2   1   91.49    7.43
  -2  -2  -1   96.62    7.52
  -2  -2  -1  100.91    6.95
   2  -2   1   87.77    7.13
  -2  -2  -1   82.68    8.29
   2  -2   1   83.27    8.22
   2  -2   1   88.85    7.42
  -1   2  -1  111.46    8.17
  -1   2  -1   98.97    8.14
   1   2   1   85.92    8.19
   1   2   1   81.18    7.85
  -1   2  -1   98.92    6.71
  -1   2  -1  100.74    9.02
   1   2   1   93.93    9.10
   1   2   1   92.70    7.75
   1   2   1  104.03    8.24
   1  -2   1  102.34    8.16
  -1  -2  -1   88.67    7.56
   1  -2   1  102.13    8.15
   1  -2   1  109.09    7.85
  -1  -2  -1   95.23    8.20
   1  -2   1  101.24    9.04
   0   2   1    0.12    0.29
   0   2  -1    0.29    0.21
   0   2   1    0.52    0.33
   0   2   1    0.46    0.32
   0   2   1    0.16    0.36
   0   2  -1    0.16    0.25
   0   2  -1    0.24    0.24
   0   2  -1    0.37    0.31
   0   2   1    0.17    0.27
   0  -2   1    0.21    0.24
   0  -2   1    0.28    0.25
   0  -2  -1    0.24    0.33
   0  -2   1    0.19    0.31
   0  -2  -1    0.32    0.27
   0  -2  -1    0.36    0.29
   0  -2  -1    0.68    0.39
   0  -2   1    0.06    0.24
  -1   2   1   87.86    7.40
   1   2  -1   83.94    6.46
   1   2  -1   89.83    6.74
   1  -2  -1   79.03    6.68
  -1  -2   1   69.93    6.24
  -1  -2   1   84.06    6.49
  -1  -2   1   69.03    7.40
  -1  -2   1   86.25    6.75
  -1  -2   1   73.60    6.69
   1  -2  -1   75.56    6.67
  -2   2   1   70.23    6.60
  -2   2   1   85.50    6.61
  -2   2   1   84.33    7.32
  -2   2   1   91.28    5.46
   2   2  -1   75.88    6.70
   2   2  -1   75.84    6.70
  -2   2   1   76.55    7.31
  -2   2   1   88.28    6.39
  -2  -2   1   78.95    6.69
  -2  -2   1   71.18    6.70
  -2  -2   1   72.29    7.39
   2  -2  -1   78.42    6.63
  -2  -2   1   89.00    6.27
  -2  -2   1   68.71    6.42
   2  -2  -1   81.81    6.61
  -3   2   1    5.70    0.50
  -3   2   1    5.56    0.63
  -3   2   1    4.59    0.52
  -3   2   1    5.43    0.52
  -3   2   1    5.80    0.45
  -3   2   1    4.48    0.56
  -3  -2   1    6.07    0.67
  -3  -2   1    4.48    0.67
  -3  -2   1    5.71    0.74
  -3  -2   1    4.33    0.64
  -4   2   1   79.00    6.41
  -4   2   1   72.19    7.49
  -4   2   1   80.48    5.61
  -4   2   1   85.47    6.50
  -4  -2   1   79.04    5.79
  -4  -2   1   93.48    6.42
  -4  -2   1   76.40    6.57
  -4  -2   1   86.88    7.61
  -5   2   1    0.24    0.14
  -5   2   1    0.26    0.13
  -5   2   1    0.43    0.08
  -5   2   1    0.34    0.09
  -5   2   1    0.29    0.17
  -5   2   1    0.21    0.14
  -5   2   1    0.31    0.11
  -5   2   1    0.06    0.22
  -5  -2   1    0.17    0.19
  -5  -2   1    0.29    0.19
  -5  -2   1    0.28    0.22
  -5  -2   1    0.14    0.17
  -5  -2   1    0.44    0.10
  -5  -2   1    0.37    0.24
  -5  -2   1    0.20    0.15
  -6   2   1   15.56    1.18
  -6   2   1   15.12    1.50
  -6   2   1   17.14    1.23
  -6   2   1   16.62    1.21
  -6   2   1   16.36    1.17
  -6   2   1   15.43    1.29
  -6  -2   1   15.80    1.27
  -6  -2   1   15.81    1.33
  -6  -2   1   16.83    1.56
  -6  -2   1   14.28    1.37
  -6  -2   1   15.95    1.28
  -6  -2   1   14.73    1.18
  -6  -2   1   16.51    1.37
  -6  -2   1   15.88    1.22
  -7   2   1    0.45    0.07
  -7   2   1    0.13    0.18
  -7   2   1    0.37    0.08
  -7   2   1    0.42    0.09
  -7  -2   1    0.47    0.07
  -7  -2   1    0.48    0.08
  -7  -2   1    0.24    0.13
  -7  -2   1    0.33    0.08
  -7  -2   1    0.39    0.06
  -7  -2   1    0.46    0.08
  -8   2   1   12.68    1.06
  -8   2   1   11.69    0.97
  -8   2   1   13.30    1.01
  -8   2   1   12.07    1.05
  -8  -2   1   12.47    1.05
  -8  -2   1   13.66    1.04
  -8  -2   1   15.10    0.97
  -8  -2   1   14.49    1.13
  -9   2   1    0.04    0.02
  -9   2   1    0.05    0.02
  -9   2   1    0.05    0.02
  -9  -2   1    0.10    0.03
  -9  -2   1    0.08    0.02
  -9  -2   1    0.06    0.01
 -10   2   1    0.49    0.05
 -10   2   1    0.51    0.05
 -10  -2   1    0.62    0.05
  -9   3  -1    0.06    0.01
  -9   3  -1    0.04    0.01
  -9   3  -1    0.04    0.02
  -9  -3  -1    0.06    0.01
  -9  -3  -1    0.07    0.02
  -8   3  -1    1.61    0.16
  -8   3  -1    1.64    0.14
  -8  -3  -1    1.79    0.14
  -8  -3  -1    1.85    0.14
  -8  -3  -1    1.90    0.16
  -7   3  -1   10.41    0.76
  -7   3  -1    8.86    0.78
  -7   3  -1    9.73    0.83
  -7  -3  -1   10.78    0.78
  -7  -3  -1   10.70    0.88
  -7  -3  -1   10.51    0.76
  -6   3  -1   26.48    2.47
  -6   3  -1   25.46    2.16
  -6   3  -1   22.72    1.87
  -6   3  -1   24.49    2.00
  -6   3  -1   25.55    1.99
  -6   3  -1   26.62    1.93
  -6   3  -1   27.57    2.10
  -6  -3  -1   25.44    1.99
  -6  -3  -1   27.10    2.49
  -6  -3  -1   27.47    2.23
  -6  -3  -1   24.81    2.08
  -6  -3  -1   27.18    1.93
  -6  -3  -1   29.08    2.19
  -5   3  -1    0.28    0.12
  -5   3  -1    0.13    0.11
  -5   3  -1    0.24    0.08
  -5   3  -1    0.21    0.09
  -5   3  -1    0.08    0.14
  -5   3  -1    0.29    0.18
  -5   3  -1   -0.13    0.16
  -5   3  -1    0.04    0.08
  -5  -3  -1    0.27    0.15
  -5  -3  -1    0.08    0.08
  -5  -3  -1    0.02    0.16
  -5  -3  -1    0.11    0.08
  -5  -3  -1    0.13    0.21
  -5  -3  -1    0.30    0.28
  -4   3  -1   52.39    4.14
  -4   3  -1   51.13    3.61
  -4   3  -1   50.41    3.92
  -4   3  -1   52.67    4.20
  -4   3  -1   46.84    4.81
  -4  -3  -1   51.29    4.24
  -4  -3  -1   58.59    4.09
  -3   3  -1    8.19    0.78
  -3   3  -1    6.60    0.83
  -3   3  -1    7.82    0.66
  -3  -3  -1    9.59    0.99
  -3  -3  -1    7.66    0.83
  -3  -3  -1    9.54    0.78
   2   3   1    7.26    0.93
  -2   3  -1    7.91    0.64
   2   3   1    8.09    0.94
  -2   3  -1    6.95    0.81
  -2   3  -1    8.76    0.78
   2   3   1    6.54    0.83
  -2   3  -1    7.69    0.85
  -2  -3  -1    8.24    0.93
  -2  -3  -1    7.10    0.84
  -2  -3  -1    7.64    0.92
  -2  -3  -1    7.62    0.73
  -1   3  -1    4.90    0.62
   1   3   1    5.07    0.58
   1   3   1    5.30    0.66
  -1   3  -1    4.69    0.46
  -1   3  -1    4.97    0.58
   1   3   1    5.21    0.68
   1   3   1    5.79    0.71
  -1   3  -1    5.83    0.60
  -1   3  -1    4.24    0.53
   1   3   1    5.15    0.64
  -1  -3  -1    4.83    0.65
  -1  -3  -1    5.00    0.73
  -1  -3  -1    4.03    0.65
  -1  -3  -1    4.51    0.71
   1  -3   1    3.93    0.57
   0   3  -1   57.28    4.12
   0   3   1   54.73    4.08
   0   3  -1   53.45    3.92
   0   3  -1   44.76    4.02
   0   3  -1   44.27    4.43
   0   3   1   49.93    4.46
   0  -3  -1   40.68    4.09
   0  -3  -1   42.55    4.05
   0  -3   1   41.50    3.92
   0  -3   1   47.71    4.11
   0  -3   1   43.04    4.02
  -1   3   1    5.10    0.67
   1   3  -1    3.46    0.59
   1   3  -1    5.10    0.72
   1   3  -1    4.66    0.58
  -1   3   1    5.21    0.46
   1   3  -1    5.08    0.60
   1  -3  -1    3.94    0.59
  -1  -3   1    4.83    0.76
  -1  -3   1    4.62    0.67
  -1  -3   1    3.34    0.54
  -1  -3   1    3.48    0.58
  -2   3   1    8.20    0.64
  -2   3   1    6.58    0.80
   2   3  -1    7.61    0.89
  -2   3   1    8.33    0.76
  -2  -3   1    6.82    0.86
  -2  -3   1    8.10    0.79
  -2  -3   1    7.85    0.96
  -2  -3   1    6.52    0.87
  -3   3   1    7.98    0.67
  -3   3   1    6.58    0.84
  -3   3   1    8.82    0.77
  -3  -3   1    7.74    0.86
  -3  -3   1    9.41    0.99
  -3  -3   1    9.71    0.84
  -4   3   1   46.17    4.14
  -4   3   1   53.99    3.93
  -4   3   1   45.20    4.45
  -4   3   1   52.51    3.63
  -4   3   1   52.63    4.19
  -4   3   1   56.53    3.82
  -4  -3   1   50.11    4.26
  -4  -3   1   58.97    4.13
  -5   3   1    0.22    0.07
  -5   3   1    0.07    0.14
  -5   3   1    0.14    0.18
  -5   3   1    0.11    0.11
  -5   3   1    0.03    0.09
  -5   3   1    0.16    0.14
  -5   3   1    0.14    0.10
  -5  -3   1    0.20    0.14
  -5  -3   1    0.13    0.20
  -5  -3   1    0.14    0.16
  -5  -3   1    0.00    0.19
  -5  -3   1    0.26    0.24
  -5  -3   1    0.25    0.09
  -5  -3   1    0.20    0.10
  -5  -3   1    0.17    0.08
  -6   3   1   23.31    1.86
  -6   3   1   24.21    2.09
  -6   3   1   26.29    1.91
  -6   3   1   23.70    1.95
  -6   3   1   26.53    1.99
  -6  -3   1   27.99    1.92
  -6  -3   1   30.20    2.18
  -6  -3   1   26.94    1.98
  -6  -3   1   26.00    1.93
  -6  -3   1   25.93    2.22
  -6  -3   1   25.31    2.07
  -7   3   1   10.33    0.77
  -7   3   1    9.61    0.80
  -7   3   1    9.54    0.85
  -7  -3   1   11.22    0.77
  -7  -3   1   10.50    0.89
  -7  -3   1   10.82    0.79
  -8   3   1    1.60    0.16
  -8   3   1    1.51    0.14
  -8   3   1    1.60    0.15
  -8  -3   1    1.93    0.17
  -8  -3   1    1.92    0.14
  -8  -3   1    1.92    0.14
  -9   3   1    0.04    0.01
  -9   3   1    0.08    0.02
  -9   3   1    0.07    0.02
  -9  -3   1    0.06    0.01
  -9  -3   1    0.09    0.02
  -9   4  -1    0.01    0.01
  -9  -4  -1    0.03    0.01
  -8   4  -1    4.83    0.43
  -8   4  -1    5.22    0.39
  -8  -4  -1    5.42    0.40
  -8  -4  -1    5.75    0.39
  -8  -4  -1    5.35    0.45
  -7   4  -1    0.28    0.06
  -7   4  -1    0.18    0.04
  -7   4  -1    0.18    0.03
  -7  -4  -1    0.23    0.03
  -7  -4  -1    0.22    0.04
  -7  -4  -1    0.18    0.04
  -6   4  -1    5.78    0.45
  -6   4  -1    5.80    0.46
  -6   4  -1    5.66    0.50
  -6  -4  -1    5.93    0.46
  -6  -4  -1    5.63    0.51
  -6  -4  -1    6.22    0.58
  -6  -4  -1    6.10    0.45
  -5   4  -1    0.28    0.21
  -5   4  -1    0.18    0.08
  -5   4  -1    0.14    0.07
  -5   4  -1    0.23    0.09
  -5   4  -1   -0.02    0.19
  -5   4  -1    0.22    0.08
  -5  -4  -1    0.22    0.07
  -5  -4  -1    0.22    0.12
  -5  -4  -1    0.20    0.07
  -5  -4  -1    0.12    0.24
  -5  -4  -1    0.22    0.22
  -4   4  -1   27.94    2.07
  -4   4  -1   30.70    2.21
  -4   4  -1   26.78    2.21
  -4   4  -1   30.37    2.75
  -4   4  -1   26.83    2.40
  -4   4  -1   28.89    2.14
  -4  -4  -1   28.47    2.76
  -4  -4  -1   30.91    2.45
  -3   4  -1    1.44    0.19
  -3   4  -1    1.17    0.28
  -3   4  -1    1.51    0.20
  -3   4  -1    1.73    0.31
  -3   4  -1    1.65    0.29
  -3   4  -1    1.60    0.36
  -3   4  -1    1.49    0.19
  -2   4  -1   33.78    2.35
  -2   4  -1   28.46    3.09
  -2   4  -1   36.99    2.78
   1   4   1   31.59    3.14
  -1   4  -1   32.06    2.77
   1   4   1   34.01    2.78
  -1   4  -1   32.95    2.35
   0   4   1    0.28    0.26
   0   4   1    0.78    0.33
   0   4  -1    0.22    0.23
   0   4  -1    0.44    0.33
  -1   4   1   37.88    3.01
  -1   4   1   33.38    2.54
  -2   4   1   27.31    2.85
  -2   4   1   33.50    2.19
  -2  -4   1   28.59    2.91
  -2  -4   1   31.87    2.62
  -3   4   1    1.67    0.19
  -3   4   1    1.54    0.20
  -3   4   1    1.55    0.20
  -3   4   1    1.14    0.30
  -3   4   1    1.41    0.28
  -3   4   1    1.58    0.31
  -3  -4   1    1.20    0.33
  -3  -4   1    1.13    0.19
  -3  -4   1    1.34    0.31
  -3  -4   1    1.53    0.37
  -4   4   1   30.67    2.18
  -4   4   1   29.03    2.26
  -4   4   1   33.15    2.25
  -4   4   1   28.95    2.44
  -4   4   1   28.41    2.37
  -4   4   1   30.98    2.13
  -4  -4   1   24.94    2.50
  -4  -4   1   28.08    2.25
  -4  -4   1   29.49    2.82
  -4  -4   1   32.18    2.50
  -5   4   1    0.11    0.10
  -5   4   1    0.24    0.08
  -5   4   1    0.06    0.16
  -5   4   1    0.11    0.08
  -5   4   1    0.18    0.07
  -5   4   1    0.07    0.18
  -5   4   1    0.11    0.07
  -5  -4   1    0.34    0.21
  -5  -4   1    0.14    0.19
  -5  -4   1    0.28    0.07
  -5  -4   1    0.12    0.23
  -5  -4   1    0.14    0.07
  -5  -4   1    0.23    0.12
  -5  -4   1    0.14    0.07
  -6   4   1    5.28    0.46
  -6   4   1    5.90    0.44
  -6   4   1    5.68    0.50
  -6   4   1    5.90    0.47
  -6   4   1    5.03    0.44
  -6  -4   1    6.57    0.44
  -6  -4   1    5.91    0.51
  -6  -4   1    6.14    0.45
  -7   4   1    0.22    0.05
  -7   4   1    0.18    0.05
  -7   4   1    0.24    0.04
  -7  -4   1    0.22    0.03
  -7  -4   1    0.23    0.04
  -7  -4   1    0.26    0.04
  -8   4   1    5.02    0.43
  -8   4   1    5.01    0.39
  -8  -4   1    5.79    0.39
  -8  -4   1    5.53    0.45
  -9   4   1    0.03    0.01
  -9  -4   1    0.02    0.01
  -9  -4   1    0.01    0.01
  -8   5  -1    0.39    0.03
  -8   5  -1    0.37    0.04
  -8  -5  -1    0.34    0.03
  -8  -5  -1    0.36    0.03
  -8  -5  -1    0.30    0.03
  -7   5  -1    2.17    0.18
  -7   5  -1    2.18    0.16
  -7  -5  -1    1.92    0.18
  -7  -5  -1    2.17    0.16
  -7  -5  -1    2.13    0.16
  -6   5  -1    8.37    0.62
  -6   5  -1    7.30    0.58
  -6   5  -1    7.27    0.57
  -6  -5  -1    6.79    0.64
  -6  -5  -1    8.17    0.72
  -6  -5  -1    7.77    0.58
  -5   5  -1    0.16    0.05
  -5   5  -1    0.21    0.06
  -5   5  -1    0.28    0.08
  -5  -5  -1    0.14    0.07
  -5  -5  -1    0.19    0.04
  -5  -5  -1    0.12    0.04
  -4   5  -1   12.23    0.93
  -4   5  -1   10.84    0.92
  -4   5  -1   12.20    1.13
  -4   5  -1   12.18    0.92
  -4   5  -1   11.91    0.90
  -4  -5  -1   11.60    1.14
  -3   5  -1    3.76    0.38
  -3   5  -1    4.78    0.51
  -3   5  -1    5.30    0.39
  -3   5  -1    4.17    0.38
  -3   5  -1    5.02    0.58
  -3   5  -1    4.77    0.47
  -3  -5  -1    4.10    0.49
  -2   5  -1    4.09    0.38
  -2   5  -1    3.16    0.57
  -2   5  -1    5.50    0.56
  -2   5  -1    4.34    0.39
  -2   5  -1    3.78    0.44
  -1   5  -1    1.15    0.27
   1   5   1    1.47    0.27
  -1   5  -1    2.02    0.32
   0   5  -1   25.66    1.89
   0   5   1   27.73    2.53
   0   5   1   27.54    1.90
   0   5   1   27.16    2.27
   0   5  -1   23.62    2.54
  -1   5   1    2.00    0.40
  -1   5   1    1.79    0.24
  -1   5   1    2.36    0.38
  -1   5   1    2.51    0.35
  -2   5   1    4.66    0.46
  -2   5   1    4.41    0.60
  -2   5   1    4.44    0.41
  -2   5   1    4.83    0.42
  -2   5   1    5.00    0.55
  -2   5   1    4.40    0.41
  -2  -5   1    5.10    0.58
  -3   5   1    4.88    0.43
  -3   5   1    4.90    0.51
  -3   5   1    5.15    0.59
  -3   5   1    5.01    0.41
  -3   5   1    5.53    0.49
  -3   5   1    4.72    0.42
  -3  -5   1    4.69    0.54
  -4   5   1   11.71    1.01
  -4   5   1   12.38    1.01
  -4   5   1   13.00    1.00
  -4   5   1   14.29    1.06
  -4   5   1   13.08    0.98
  -4  -5   1   13.17    1.25
  -4  -5   1   12.72    1.00
  -4  -5   1   13.59    1.03
  -5   5   1    0.19    0.07
  -5   5   1    0.22    0.05
  -5   5   1    0.22    0.06
  -5   5   1    0.16    0.06
  -5  -5   1    0.26    0.04
  -5  -5   1    0.12    0.07
  -5  -5   1    0.12    0.04
  -6   5   1    6.89    0.60
  -6   5   1    7.49    0.57
  -6   5   1    7.99    0.63
  -6  -5   1    7.21    0.65
  -6  -5   1    8.40    0.59
  -6  -5   1    8.22    0.57
  -7   5   1    1.88    0.18
  -7   5   1    2.26    0.19
  -7   5   1    2.23    0.17
  -7  -5   1    2.31    0.17
  -7  -5   1    1.96    0.19
  -7  -5   1    2.33    0.17
  -7  -5   1    2.66    0.17
  -8   5   1    0.39    0.04
  -8  -5   1    0.32    0.03
  -8  -5   1    0.38    0.03
  -7   6  -1    0.07    0.01
  -7   6  -1    0.07    0.01
  -7  -6  -1    0.07    0.01
  -6   6  -1    1.88    0.15
  -6   6  -1    1.79    0.14
  -6  -6  -1    1.66    0.14
  -6  -6  -1    1.85    0.14
  -5   6  -1    0.00    0.04
  -5   6  -1    0.03    0.02
  -5   6  -1    0.01    0.02
  -5  -6  -1    0.00    0.02
  -5  -6  -1   -0.02    0.03
  -4   6  -1    4.70    0.37
  -4   6  -1    4.67    0.38
  -4   6  -1    4.41    0.36
  -4  -6  -1    4.71    0.45
  -3   6  -1    1.16    0.13
  -3   6  -1    1.37    0.13
  -3   6  -1    1.31    0.17
  -3  -6  -1    1.10    0.17
  -2   6  -1    5.53    0.46
   2   6   1    5.69    0.57
  -2   6  -1    6.13    0.47
  -2   6  -1    5.57    0.58
   1   6   1    2.35    0.31
  -1   6  -1    2.72    0.31
   1   6   1    2.59    0.28
  -1   6  -1    3.12    0.34
   0   6   1    1.02    0.13
   0   6  -1    0.33    0.18
   0  -6   1    0.48    0.23
   1   6  -1    2.55    0.28
  -1   6   1    3.36    0.32
   1   6  -1    2.61    0.32
  -1   6   1    2.44    0.24
  -2   6   1    5.44    0.56
  -2   6   1    5.80    0.46
  -2   6   1    6.20    0.46
  -2   6   1    5.69    0.45
  -2  -6   1    5.36    0.58
  -3   6   1    1.26    0.13
  -3   6   1    1.38    0.13
  -3   6   1    1.13    0.13
  -3   6   1    1.16    0.13
  -3  -6   1    1.11    0.17
  -4   6   1    4.68    0.36
  -4   6   1    4.52    0.35
  -4   6   1    4.55    0.38
  -4   6   1    4.30    0.36
  -4  -6   1    4.84    0.44
  -4  -6   1    4.41    0.36
  -5   6   1    0.03    0.03
  -5   6   1    0.03    0.03
  -5   6   1    0.01    0.02
  -5   6   1    0.02    0.01
  -5  -6   1    0.00    0.02
  -5  -6   1    0.01    0.02
  -6   6   1    1.81    0.14
  -6   6   1    1.91    0.15
  -6   6   1    1.61    0.14
  -6  -6   1    1.92    0.14
  -6  -6   1    1.72    0.14
  -7   6   1    0.08    0.01
  -7  -6   1    0.08    0.01
  -5   7  -1    0.05    0.01
  -5   7  -1    0.05    0.01
  -5  -7  -1    0.04    0.01
  -5  -7  -1    0.04    0.01
  -4   7  -1    1.51    0.12
   4   7   1    1.28    0.15
  -4   7  -1    1.49    0.12
  -4   7  -1    1.54    0.12
  -4  -7  -1    1.59    0.15
  -3   7  -1    0.76    0.07
  -3   7  -1    0.73    0.07
   3   7   1    0.84    0.10
  -3  -7  -1    0.97    0.09
   2   7   1    0.91    0.11
  -2   7  -1    0.99    0.10
  -2   7  -1    0.75    0.08
  -2   7  -1    0.93    0.09
  -2  -7  -1    0.94    0.11
   1   7   1    0.23    0.06
  -1   7  -1    0.24    0.05
  -1   7  -1    0.18    0.03
  -1   7  -1    0.20    0.04
   0   7   1    4.17    0.41
   0   7   1    4.44    0.33
   0   7   1    4.20    0.33
   0   7  -1    4.23    0.42
  -1   7   1    0.19    0.04
   1   7  -1    0.21    0.06
  -1   7   1    0.17    0.03
  -1  -7   1    0.21    0.06
  -2   7   1    0.82    0.08
   2   7  -1    0.84    0.11
  -2   7   1    0.90    0.08
  -2   7   1    0.75    0.08
  -3   7   1    0.77    0.07
  -3   7   1    0.68    0.07
  -3   7   1    0.73    0.07
  -3  -7   1    0.90    0.09
  -4   7   1    1.67    0.12
  -4   7   1    1.64    0.12
  -4   7   1    1.45    0.12
  -4   7   1    1.29    0.13
  -4  -7   1    1.67    0.12
  -4  -7   1    1.74    0.12
  -4  -7   1    1.53    0.15
  -5   7   1    0.04    0.01
  -5  -7   1    0.05    0.01
  -2   8  -1    0.61    0.05
   2   8   1    0.53    0.06
   2   8   1    0.56    0.05
  -2  -8  -1    0.67    0.06
   1   8   1    0.40    0.03
   1   8   1    0.32    0.03
  -1   8  -1    0.36    0.03
   1   8   1    0.37    0.04
   0   8  -1    0.38    0.04
   0  -8   1    0.37    0.05
   1   8  -1    1.12    0.11
  -1  -8   1    1.05    0.11
   2   8  -1    0.54    0.06
  -2   8   1    0.64    0.05
  -2  -8   1    0.62    0.06
 -10   0  -2    0.42    0.04
 -10   0  -2    0.37    0.03
  -9   0  -2    0.03    0.02
  -9   0  -2    0.04    0.02
  -8   0  -2    2.13    0.17
  -7   0  -2   11.48    0.85
  -7   0  -2   11.57    0.97
  -7   0  -2   10.97    0.82
  -7   0  -2    9.51    0.95
  -7   0  -2   11.79    0.97
  -6   0  -2   11.17    0.78
  -6   0  -2    9.99    0.81
  -6   0  -2   10.68    0.93
  -6   0  -2   11.52    0.98
  -6   0  -2    9.16    1.01
  -6   0  -2   10.11    0.82
  -5   0  -2    3.26    0.43
  -5   0  -2    4.30    0.50
  -5   0  -2    3.60    0.52
  -4   0  -2  173.63   14.86
  -4   0  -2  198.11   15.31
  -4   0  -2  197.93   15.98
  -4   0  -2  199.49   13.15
  -3   0  -2  227.39   16.03
  -3   0  -2  263.57   21.60
  -3   0  -2  231.19   18.68
   3   0   2  226.13   21.59
   3   0   2  219.08   19.48
  -3   0  -2  224.88   19.47
  -3   0  -2  265.49   19.50
   3   0   2  248.79   19.50
   3   0   2  210.86   18.68
   2   0   2    7.88    0.74
  -2   0  -2    7.90    0.76
   2   0   2    8.32    0.85
  -2   0  -2    8.24    0.63
  -2   0  -2    7.13    0.73
   2   0   2    8.29    0.77
  -2   0  -2    8.36    0.77
  -2   0  -2    8.85    0.86
   2   0   2    8.00    0.77
   1   0   2   23.42    2.17
  -1   0  -2   23.89    2.18
  -1   0  -2   21.42    1.95
  -1   0  -2   24.39    1.96
   1   0   2   20.75    1.64
   1   0   2   22.83    1.96
   1   0   2   21.81    1.95
   1   0   2   26.13    1.89
  -1   0  -2   23.24    1.88
   0   0   2   67.51    6.64
   0   0   2   72.18    6.64
   0   0  -2   67.46    6.64
   0   0   2   66.56    5.98
   0   0   2   72.67    5.99
   0   0   2   79.69    5.75
   0   0   2   80.38    5.75
   0   0   2   70.04    5.07
   0   0  -2   72.39    5.99
   0   0  -2   72.27    5.99
  -1   0   2   19.72    1.45
  -1   0   2   21.37    1.50
  -1   0   2   21.98    1.74
  -2   0   2    6.41    0.66
   2   0  -2    6.97    0.55
  -2   0   2    7.08    0.51
  -2   0   2    6.99    0.55
  -2   0   2    7.06    0.53
  -2   0   2    5.64    0.57
   2   0  -2    5.36    0.57
  -2   0   2    6.87    0.81
   3   0  -2  220.70   17.80
  -3   0   2  208.94   14.69
  -3   0   2  240.94   17.06
  -3   0   2  215.60   17.80
  -3   0   2  191.86   16.68
  -3   0   2  211.49   15.08
  -3   0   2  217.44   19.72
  -4   0   2  197.23   17.31
  -4   0   2  165.53   14.66
  -4   0   2  200.79   14.99
  -4   0   2  185.10   13.25
  -4   0   2  194.21   15.64
  -4   0   2  190.49   12.92
  -5   0   2    3.32    0.34
  -5   0   2    3.46    0.31
  -5   0   2    3.10    0.49
  -5   0   2    3.42    0.34
  -5   0   2    2.36    0.34
  -6   0   2   11.83    0.88
  -6   0   2   10.16    0.98
  -6   0   2   10.89    0.94
  -6   0   2   11.95    0.94
  -6   0   2   11.29    1.05
  -7   0   2   11.25    1.00
  -7   0   2    9.64    0.86
  -7   0   2   12.35    0.90
  -7   0   2   12.38    0.95
  -7   0   2   11.06    1.02
  -7   0   2   12.82    0.95
  -8   0   2    2.62    0.21
  -8   0   2    2.30    0.21
  -8   0   2    2.40    0.19
  -8   0   2    2.69    0.22
  -8   0   2    2.11    0.22
  -9   0   2    0.01    0.02
  -9   0   2    0.04    0.02
 -10   0   2    0.37    0.04
 -10   1  -2    0.02    0.01
 -10   1  -2    0.02    0.01
 -10  -1  -2    0.02    0.01
 -10  -1  -2    0.01    0.01
  -9   1  -2    1.69    0.13
  -9   1  -2    1.25    0.11
  -9  -1  -2    1.47    0.13
  -9  -1  -2    1.44    0.12
  -9  -1  -2    1.26    0.11
  -8   1  -2    3.11    0.30
  -8   1  -2    3.87    0.28
  -8   1  -2    3.28    0.27
  -8  -1  -2    3.28    0.28
  -8  -1  -2    3.76    0.28
  -8  -1  -2    3.69    0.33
  -8  -1  -2    4.02    0.30
  -7   1  -2    0.98    0.12
  -7   1  -2    0.98    0.12
  -7   1  -2    1.06    0.23
  -7   1  -2    1.04    0.23
  -7   1  -2    0.98    0.12
  -7  -1  -2    1.34    0.23
  -7  -1  -2    1.01    0.19
  -7  -1  -2    0.94    0.12
  -7  -1  -2    1.05    0.15
  -6   1  -2    6.40    0.46
  -6   1  -2    5.59    0.63
  -6   1  -2    6.24    0.58
  -6   1  -2    6.32    0.51
  -6   1  -2    5.10    0.49
  -6   1  -2    5.42    0.47
  -6  -1  -2    6.20    0.59
  -6  -1  -2    5.57    0.47
  -6  -1  -2    6.29    0.60
  -6  -1  -2    5.41    0.46
  -6  -1  -2    6.24    0.61
  -5   1  -2   16.87    1.37
  -5   1  -2   15.23    1.44
  -5   1  -2   15.83    1.17
  -5  -1  -2   17.79    1.60
  -5  -1  -2   13.85    1.38
  -5  -1  -2   15.56    1.38
  -4   1  -2    0.39    0.19
  -4   1  -2    0.77    0.21
  -4   1  -2    0.60    0.20
  -4  -1  -2    0.51    0.22
  -4  -1  -2    0.98    0.29
  -4  -1  -2    0.44    0.23
  -3   1  -2   76.61    5.86
  -3   1  -2   72.67    5.02
   3   1   2   69.52    6.19
  -3   1  -2   81.03    6.77
  -3   1  -2   73.56    6.11
   3   1   2   64.55    6.16
  -3   1  -2   82.47    6.12
  -3  -1  -2   75.59    6.16
  -3  -1  -2   66.92    5.73
  -3  -1  -2   67.60    6.80
  -3  -1  -2   65.39    6.14
  -3  -1  -2   65.57    5.89
   3  -1   2   82.28    6.13
   3  -1   2   78.05    6.12
   2   1   2  482.95   44.22
   2   1   2  557.79   46.16
   2   1   2  477.27   51.12
  -2   1  -2  631.10   46.13
  -2   1  -2  643.92   51.12
   2   1   2  489.01   46.12
   2  -1   2  612.30   46.12
  -2  -1  -2  534.28   42.78
  -2  -1  -2  480.44   51.12
  -2  -1  -2  526.36   44.24
  -2  -1  -2  493.49   46.14
   2  -1   2  632.05   51.10
  -2  -1  -2  569.33   46.15
   2  -1   2  633.11   46.12
   2  -1   2  611.26   44.20
  -1   1  -2   21.74    1.59
  -1   1  -2   20.63    1.64
   1   1   2   18.19    1.70
   1   1   2   16.99    1.88
   1   1   2   15.69    1.67
  -1   1  -2   20.06    1.64
  -1   1  -2   21.13    1.82
  -1   1  -2   17.94    1.33
   1   1   2   17.65    1.64
  -1  -1  -2   17.96    1.68
   1  -1   2   22.12    1.64
  -1  -1  -2   17.97    1.65
   1  -1   2   20.87    1.37
  -1  -1  -2   16.45    1.68
   1  -1   2   19.63    1.64
   0   1  -2   -0.12    0.14
   0   1  -2   -0.03    0.16
   0   1   2   -0.28    0.13
   0   1  -2   -0.13    0.14
   0   1   2    0.06    0.21
   0   1   2   -0.05    0.35
   0   1   2   -0.15    0.25
   0   1  -2    0.02    0.18
   0   1   2   -0.07    0.25
   0   1   2    0.14    0.28
   0   1   2   -0.09    0.22
   0  -1  -2   -0.16    0.24
   0  -1  -2    0.05    0.23
   0  -1   2   -0.03    0.14
   0  -1  -2    0.18    0.26
   0  -1   2    0.01    0.15
   0  -1   2    0.02    0.13
   0  -1   2   -0.03    0.14
   0  -1   2    0.05    0.16
   1   1  -2   18.18    1.46
   1   1  -2   13.64    1.44
  -1   1   2   17.58    1.50
  -1   1   2   17.45    1.43
  -1   1   2   18.22    1.19
  -1   1   2   19.53    1.36
  -1   1   2   19.08    1.60
  -1   1   2   14.02    1.46
  -1   1   2   14.96    1.44
  -1   1   2   14.19    1.62
  -1  -1   2   13.42    1.38
  -1  -1   2   17.75    1.62
  -1  -1   2   14.84    1.45
  -1  -1   2   19.62    1.42
  -1  -1   2   17.88    1.45
  -1  -1   2   16.21    1.49
  -1  -1   2   15.73    1.62
  -1  -1   2   19.39    1.24
  -2   1   2  403.21   34.34
   2   1  -2  400.99   35.86
  -2  -1   2  447.14   34.41
  -2  -1   2  429.68   35.88
  -2  -1   2  503.44   33.40
  -2  -1   2  424.13   34.40
  -2  -1   2  471.73   39.76
  -2  -1   2  425.61   35.89
  -2  -1   2  404.10   39.78
  -3   1   2   65.21    4.46
  -3   1   2   69.27    5.04
  -3   1   2   62.70    5.03
  -3   1   2   66.90    5.81
  -3   1   2   64.56    5.81
  -3   1   2   63.28    5.25
  -3   1   2   66.45    4.36
  -3   1   2   67.76    5.25
  -3   1   2   68.61    5.07
  -3  -1   2   65.70    4.48
   3  -1  -2   65.03    5.26
  -3  -1   2   59.16    5.30
   3  -1  -2   61.61    5.25
  -3  -1   2   53.15    5.32
  -3  -1   2   57.19    5.90
  -3  -1   2   69.40    5.10
  -3  -1   2   58.12    5.08
  -3  -1   2   55.79    5.86
  -4   1   2    0.43    0.14
  -4   1   2    0.37    0.12
  -4   1   2    0.42    0.12
  -4   1   2    0.38    0.13
  -4   1   2    0.44    0.13
  -4   1   2    0.44    0.31
  -4   1   2    0.92    0.19
  -4  -1   2    0.37    0.30
  -4  -1   2    0.49    0.27
   4  -1  -2    0.11    0.15
  -4  -1   2    0.45    0.16
  -4  -1   2    0.77    0.20
  -5   1   2   12.52    1.34
  -5   1   2   15.80    1.12
  -5  -1   2   16.32    1.36
  -5  -1   2   12.71    1.29
  -5  -1   2   17.20    1.45
  -6   1   2    6.39    0.50
  -6   1   2    7.21    0.50
  -6   1   2    5.70    0.47
  -6   1   2    6.22    0.52
  -6   1   2    5.36    0.65
  -6   1   2    5.91    0.54
  -6  -1   2    6.21    0.50
  -6  -1   2    5.30    0.47
  -6  -1   2    6.11    0.58
  -6  -1   2    6.62    0.62
  -6  -1   2    5.71    0.48
  -6  -1   2    6.28    0.53
  -6  -1   2    5.80    0.57
  -6  -1   2    6.24    0.54
  -6  -1   2    6.73    0.65
  -7   1   2    1.24    0.13
  -7   1   2    0.89    0.11
  -7   1   2    1.05    0.15
  -7   1   2    1.09    0.13
  -7   1   2    0.82    0.21
  -7  -1   2    0.93    0.14
  -7  -1   2    1.02    0.22
  -7  -1   2    1.18    0.12
  -7  -1   2    1.24    0.13
  -7  -1   2    1.05    0.14
  -8   1   2    3.42    0.32
  -8   1   2    3.84    0.30
  -8   1   2    3.92    0.33
  -8  -1   2    3.51    0.34
  -8  -1   2    3.57    0.31
  -8  -1   2    3.87    0.29
  -8  -1   2    4.09    0.32
  -9   1   2    1.50    0.13
  -9   1   2    1.25    0.12
  -9  -1   2    1.58    0.11
  -9  -1   2    1.52    0.12
  -9  -1   2    1.28    0.12
  -9  -1   2    1.29    0.13
 -10   1   2    0.01    0.01
 -10   1   2    0.02    0.01
 -10  -1   2    0.01    0.01
 -10   2  -2    0.25    0.03
 -10  -2  -2    0.23    0.03
 -10  -2  -2    0.23    0.02
  -9   2  -2    0.12    0.02
  -9   2  -2    0.09    0.02
  -9   2  -2    0.10    0.03
  -9  -2  -2    0.10    0.03
  -9  -2  -2    0.13    0.01
  -9  -2  -2    0.08    0.02
  -9  -2  -2    0.09    0.02
  -8   2  -2    1.54    0.13
  -8   2  -2    1.32    0.14
  -8   2  -2    1.38    0.13
  -8  -2  -2    1.66    0.13
  -8  -2  -2    1.51    0.13
  -8  -2  -2    1.52    0.14
  -8  -2  -2    1.88    0.16
  -7   2  -2   16.60    1.09
  -7   2  -2   14.47    1.06
  -7   2  -2   14.11    1.24
  -7   2  -2   14.48    1.16
  -7   2  -2   13.76    1.10
  -7  -2  -2   13.60    1.17
  -7  -2  -2   14.17    1.09
  -7  -2  -2   13.65    1.06
  -7  -2  -2   14.75    1.14
  -6   2  -2    8.31    0.71
  -6   2  -2    8.80    0.89
  -6   2  -2    8.42    0.70
  -6   2  -2    9.72    0.83
  -6   2  -2    9.07    0.75
  -6   2  -2    9.22    0.69
  -6   2  -2    9.92    0.92
  -6  -2  -2   10.68    1.02
  -6  -2  -2    9.04    0.81
  -6  -2  -2    9.07    0.89
  -6  -2  -2    8.01    0.69
  -5   2  -2    0.39    0.20
  -5   2  -2    0.27    0.17
  -5   2  -2    0.45    0.19
  -5   2  -2    0.33    0.09
  -5   2  -2    0.38    0.27
  -5   2  -2    0.55    0.10
  -5   2  -2    0.34    0.11
  -5   2  -2    0.43    0.19
  -5  -2  -2    0.44    0.11
  -5  -2  -2    0.35    0.17
  -5  -2  -2    0.33    0.19
  -5  -2  -2    0.56    0.23
  -5  -2  -2    0.50    0.29
  -4   2  -2  121.44   10.85
  -4   2  -2  121.03    9.41
  -4   2  -2  111.59    8.07
  -4  -2  -2  118.83   10.95
  -4  -2  -2  117.11    9.13
  -4  -2  -2  116.47    9.46
  -3   2  -2   71.77    5.18
   3   2   2   76.09    6.50
  -3   2  -2   76.92    6.97
  -3   2  -2   77.45    6.05
  -3   2  -2   73.15    6.31
  -3  -2  -2   77.52    5.89
  -3  -2  -2   70.82    6.37
  -3  -2  -2   88.74    6.45
  -3  -2  -2   67.43    7.05
  -3  -2  -2   74.42    6.11
  -2   2  -2   18.48    1.71
   2   2   2   16.02    1.85
   2   2   2   19.74    1.75
  -2   2  -2   20.32    1.52
  -2   2  -2   18.44    1.57
  -2   2  -2   18.18    1.55
   2   2   2   13.85    1.62
  -2   2  -2   18.29    1.27
   2   2   2   14.73    1.49
   2  -2   2   18.20    1.57
   2  -2   2   18.19    1.57
  -2  -2  -2   19.15    1.49
   2  -2   2   15.28    1.27
  -2  -2  -2   17.04    1.60
   2  -2   2   17.97    1.72
  -2  -2  -2   17.27    1.81
  -2  -2  -2   16.28    1.64
   2  -2   2   18.17    1.52
  -2  -2  -2   20.78    1.68
   1   2   2    2.89    0.51
  -1   2  -2    4.75    0.48
   1   2   2    4.39    0.71
   1   2   2    3.87    0.54
   1   2   2    3.20    0.57
  -1   2  -2    4.38    0.50
  -1   2  -2    3.69    0.37
   1   2   2    4.69    0.66
  -1   2  -2    4.36    0.45
  -1   2  -2    4.19    0.51
  -1  -2  -2    3.46    0.62
  -1  -2  -2    4.61    0.60
   1  -2   2    4.31    0.47
   1  -2   2    4.19    0.50
   1  -2   2    4.69    0.48
  -1  -2  -2    3.88    0.45
   1  -2   2    4.57    0.52
   0   2   2   80.23    7.09
   0   2  -2   71.09    7.01
   0   2  -2   78.01    6.34
   0   2  -2   80.19    6.36
   0   2   2   73.73    6.12
   0   2  -2   76.47    6.10
   0   2   2   77.72    6.41
   0   2   2   72.27    6.38
   0   2   2   81.83    6.09
   0  -2   2   71.32    6.33
   0  -2   2   75.65    6.36
   0  -2   2   83.42    6.12
   0  -2  -2   63.66    6.36
   0  -2   2   74.89    7.02
  -1   2   2    4.05    0.49
  -1   2   2    3.61    0.37
   1   2  -2    2.99    0.44
  -1   2   2    3.81    0.50
  -1   2   2    4.86    0.50
   1   2  -2    2.78    0.49
   1   2  -2    3.75    0.50
  -1   2   2    4.03    0.56
  -1   2   2    3.79    0.53
  -1   2   2    4.39    0.59
   1   2  -2    3.16    0.49
  -1   2   2    3.86    0.54
  -1  -2   2    3.31    0.50
  -1  -2   2    3.41    0.53
  -1  -2   2    3.93    0.54
   1  -2  -2    2.59    0.46
   1  -2  -2    2.31    0.42
  -1  -2   2    3.60    0.52
  -1  -2   2    3.09    0.43
   2   2  -2   13.95    1.46
   2   2  -2   13.22    1.47
  -2   2   2   15.12    1.54
  -2   2   2   16.91    1.16
  -2   2   2   18.43    1.39
  -2   2   2   16.93    1.52
  -2   2   2   16.26    1.48
  -2   2   2   17.36    1.31
  -2  -2   2   15.62    1.51
  -2  -2   2   15.19    1.47
  -2  -2   2   13.10    1.59
  -2  -2   2   15.04    1.45
   2  -2  -2   15.82    1.38
  -3   2   2   60.45    6.38
  -3   2   2   77.78    5.52
  -3   2   2   66.80    6.36
  -3   2   2   68.83    5.43
  -3   2   2   57.03    5.77
  -3   2   2   73.52    4.78
  -3   2   2   69.70    5.58
  -3  -2   2   79.25    6.51
  -3  -2   2   70.37    4.94
   3  -2  -2   71.42    5.77
  -3  -2   2   59.82    5.62
  -3  -2   2   77.29    5.52
  -4   2   2  102.22   10.39
  -4   2   2  116.44    7.77
  -4   2   2  117.41    9.00
  -4  -2   2  124.79    8.85
  -4  -2   2  113.27    8.01
  -4  -2   2  103.21    9.09
  -4  -2   2  116.56   10.50
  -5   2   2    0.16    0.12
  -5   2   2    0.42    0.11
  -5   2   2    0.24    0.20
  -5   2   2    0.46    0.12
  -5   2   2    0.38    0.20
  -5   2   2    0.29    0.18
  -5   2   2    0.41    0.11
  -5   2   2    0.27    0.07
  -5   2   2    0.40    0.09
  -5  -2   2    0.39    0.14
  -5  -2   2    0.38    0.22
  -5  -2   2    0.46    0.22
  -5  -2   2    0.23    0.10
  -5  -2   2    0.54    0.11
  -5  -2   2    0.45    0.12
  -5  -2   2    0.54    0.22
  -5  -2   2    0.38    0.11
  -5  -2   2    0.44    0.19
  -6   2   2    9.68    0.70
  -6   2   2    9.22    0.66
  -6   2   2    8.96    0.71
  -6   2   2    8.07    0.74
  -6   2   2    9.24    0.70
  -6  -2   2    8.21    0.79
  -6  -2   2    8.95    0.73
  -6  -2   2    8.36    0.69
  -6  -2   2    8.48    0.81
  -6  -2   2    8.82    0.73
  -6  -2   2    8.61    0.67
  -6  -2   2    9.03    0.81
  -6  -2   2    8.97    0.90
  -7   2   2   15.27    1.13
  -7   2   2   13.86    1.09
  -7   2   2   12.60    1.17
  -7   2   2   13.12    1.18
  -7   2   2   13.84    1.07
  -7   2   2   15.85    1.10
  -7  -2   2   15.31    1.16
  -7  -2   2   13.90    1.20
  -7  -2   2   14.79    1.11
  -7  -2   2   15.24    1.18
  -7  -2   2   16.36    1.08
  -7  -2   2   14.36    1.26
  -8   2   2    1.55    0.14
  -8   2   2    1.30    0.15
  -8   2   2    1.49    0.15
  -8   2   2    1.29    0.12
  -8  -2   2    1.70    0.16
  -8  -2   2    1.83    0.13
  -8  -2   2    1.52    0.14
  -8  -2   2    1.48    0.14
  -9   2   2    0.11    0.03
  -9   2   2    0.05    0.02
  -9   2   2    0.05    0.02
  -9  -2   2    0.08    0.02
  -9  -2   2    0.16    0.03
 -10   2   2    0.18    0.02
 -10  -2   2    0.24    0.02
  -9   3  -2    0.39    0.04
  -9   3  -2    0.39    0.04
  -9  -3  -2    0.51    0.05
  -9  -3  -2    0.49    0.04
  -8   3  -2    2.61    0.21
  -8   3  -2    2.38    0.23
  -8  -3  -2    2.81    0.21
  -8  -3  -2    2.76    0.21
  -8  -3  -2    3.08    0.25
  -7   3  -2    1.00    0.11
  -7   3  -2    1.08    0.13
  -7   3  -2    1.15    0.11
  -7  -3  -2    1.20    0.13
  -7  -3  -2    1.04    0.10
  -7  -3  -2    1.11    0.11
  -6   3  -2    5.54    0.56
  -6   3  -2    5.23    0.50
  -6   3  -2    5.61    0.45
  -6   3  -2    5.93    0.49
  -6   3  -2    5.73    0.44
  -6  -3  -2    5.32    0.44
  -6  -3  -2    5.87    0.58
  -6  -3  -2    4.99    0.50
  -6  -3  -2    5.25    0.44
  -6  -3  -2    6.22    0.56
  -5   3  -2    6.59    0.54
  -5   3  -2    6.52    0.62
  -5   3  -2    6.47    0.49
  -5   3  -2    5.13    0.64
  -5   3  -2    5.88    0.66
  -5   3  -2    5.80    0.66
  -5   3  -2    6.99    0.55
  -5   3  -2    6.66    0.49
  -5  -3  -2    5.25    0.49
  -5  -3  -2    6.43    0.65
  -5  -3  -2    6.31    0.58
  -5  -3  -2    5.75    0.64
  -4   3  -2    1.14    0.28
  -4   3  -2    1.08    0.25
  -4   3  -2    0.98    0.23
  -4   3  -2    1.04    0.26
  -4   3  -2    1.23    0.15
  -4  -3  -2    1.30    0.24
  -4  -3  -2    0.96    0.29
  -4  -3  -2    1.23    0.36
  -3   3  -2    9.07    1.02
  -3   3  -2    9.52    0.79
  -3   3  -2   10.89    0.94
  -3  -3  -2   10.72    0.90
  -3  -3  -2    9.63    0.98
  -3  -3  -2   11.09    1.17
  -2   3  -2  191.64   18.70
   2   3   2  211.82   18.80
  -2   3  -2  223.04   16.23
  -2   3  -2  216.63   16.96
  -2   3  -2  203.85   13.91
   2   3   2  195.90   16.26
   2  -3   2  175.49   14.26
  -2  -3  -2  213.19   18.80
  -2  -3  -2  202.20   16.26
  -1   3  -2   50.07    5.13
   1   3   2   61.50    4.45
   1   3   2   58.93    4.53
  -1   3  -2   55.24    3.84
   1   3   2   62.98    4.77
  -1   3  -2   55.58    4.50
  -1   3  -2   55.26    4.70
  -1   3  -2   51.42    4.66
   1   3   2   61.89    5.23
   1  -3   2   47.92    4.49
   1  -3   2   47.23    4.66
   0   3  -2    0.31    0.23
   0   3   2    0.15    0.35
   0   3   2   -0.09    0.24
   0   3  -2    0.02    0.21
   0   3  -2    0.23    0.31
   0   3   2   -0.13    0.27
   0   3   2    0.26    0.30
   0   3  -2    0.31    0.22
   0   3   2   -0.13    0.27
   0  -3   2    0.07    0.19
   0  -3  -2   -0.15    0.29
   0  -3   2    0.20    0.31
   0  -3   2    0.10    0.20
   0  -3   2    0.04    0.30
  -1   3   2   56.82    5.47
  -1   3   2   62.78    4.77
  -1   3   2   58.92    4.09
  -1   3   2   65.42    5.04
  -1  -3   2   51.68    4.82
  -1  -3   2   55.34    5.06
  -2   3   2  207.74   16.73
  -2   3   2  238.45   16.84
  -2   3   2  189.78   19.41
  -2   3   2  219.91   14.47
  -2  -3   2  193.34   16.91
  -2  -3   2  219.96   16.34
  -3   3   2   11.38    0.96
  -3   3   2   10.52    0.85
  -3  -3   2   10.63    1.18
  -3  -3   2    9.19    1.05
  -3  -3   2   11.83    1.04
  -4   3   2    1.28    0.26
  -4   3   2    1.23    0.18
  -4   3   2    1.07    0.18
  -4   3   2    1.26    0.22
  -4   3   2    1.31    0.15
  -4   3   2    1.38    0.15
  -4   3   2    1.80    0.22
  -4   3   2    0.99    0.22
  -4  -3   2    1.38    0.36
  -4  -3   2    1.40    0.29
  -4  -3   2    1.09    0.21
  -4  -3   2    0.80    0.31
  -4  -3   2    0.92    0.18
  -4  -3   2    1.24    0.30
  -4  -3   2    1.31    0.28
  -5   3   2    5.87    0.48
  -5   3   2    6.62    0.56
  -5   3   2    5.06    0.62
  -5   3   2    6.12    0.52
  -5   3   2    6.01    0.55
  -5   3   2    7.30    0.49
  -5   3   2    6.55    0.52
  -5   3   2    5.47    0.55
  -5  -3   2    6.89    0.62
  -5  -3   2    6.33    0.51
  -5  -3   2    5.71    0.58
  -5  -3   2    6.62    0.59
  -5  -3   2    5.74    0.63
  -5  -3   2    7.11    0.50
  -5  -3   2    7.05    0.66
  -6   3   2    5.69    0.43
  -6   3   2    4.88    0.50
  -6   3   2    5.58    0.46
  -6   3   2    4.71    0.48
  -6   3   2    5.98    0.46
  -6  -3   2    6.26    0.45
  -6  -3   2    6.68    0.58
  -6  -3   2    5.54    0.51
  -6  -3   2    5.39    0.46
  -6  -3   2    6.01    0.44
  -6  -3   2    5.18    0.44
  -6  -3   2    4.91    0.51
  -7   3   2    1.05    0.12
  -7   3   2    1.05    0.14
  -7   3   2    1.05    0.10
  -7   3   2    0.95    0.13
  -7  -3   2    1.03    0.11
  -7  -3   2    1.13    0.10
  -7  -3   2    1.19    0.13
  -7  -3   2    1.18    0.11
  -8   3   2    2.54    0.23
  -8   3   2    2.47    0.24
  -8  -3   2    3.05    0.25
  -8  -3   2    3.16    0.21
  -9   3   2    0.41    0.05
  -9   3   2    0.43    0.05
  -9  -3   2    0.52    0.05
  -9  -3   2    0.52    0.04
  -9   4  -2    0.07    0.01
  -9  -4  -2    0.07    0.01
  -8   4  -2    0.62    0.07
  -8   4  -2    0.68    0.06
  -8  -4  -2    0.68    0.06
  -8  -4  -2    0.68    0.06
  -8  -4  -2    0.65    0.06
  -7   4  -2    6.04    0.50
  -7   4  -2    6.38    0.54
  -7   4  -2    6.65    0.49
  -7  -4  -2    6.76    0.56
  -7  -4  -2    6.92    0.49
  -7  -4  -2    6.57    0.50
  -6   4  -2    3.41    0.29
  -6   4  -2    3.49    0.28
  -6   4  -2    3.46    0.31
  -6  -4  -2    3.41    0.28
  -6  -4  -2    3.60    0.31
  -6  -4  -2    3.57    0.35
  -5   4  -2    0.34    0.08
  -5   4  -2    0.25    0.09
  -5   4  -2    0.26    0.19
  -5   4  -2    0.57    0.22
  -5   4  -2    0.20    0.14
  -5   4  -2    0.27    0.09
  -5  -4  -2    0.23    0.07
  -5  -4  -2    0.32    0.12
  -4   4  -2   37.55    3.49
  -4   4  -2   40.75    2.80
  -4   4  -2   34.19    3.46
  -4   4  -2   36.54    3.04
  -4   4  -2   35.99    2.60
  -4   4  -2   36.01    2.71
  -4  -4  -2   35.77    3.50
  -3   4  -2   22.60    1.91
  -3   4  -2   21.37    1.62
  -3   4  -2   21.79    2.15
  -3   4  -2   22.80    1.71
  -2   4  -2    6.60    0.56
  -2   4  -2    5.36    0.68
  -2   4  -2    6.91    0.70
   1   4   2    2.26    0.43
  -1   4  -2    1.33    0.33
   1   4   2    2.34    0.42
  -1   4  -2    1.90    0.43
  -1   4  -2    2.17    0.35
   0   4   2   35.56    3.75
   0   4   2   41.11    3.25
   0   4   2   42.58    3.32
  -1   4   2    2.48    0.46
  -1   4   2    3.33    0.41
  -1   4   2    2.08    0.37
  -1  -4   2    1.41    0.36
  -1  -4   2    1.63    0.49
  -2   4   2    7.33    0.62
  -2   4   2    7.72    0.57
  -2   4   2    5.75    0.73
  -2   4   2    6.51    0.70
  -2   4   2    6.95    0.58
  -2  -4   2    5.90    0.78
  -2  -4   2    4.95    0.74
  -3   4   2   18.41    2.12
  -3   4   2   23.23    1.82
  -3   4   2   24.26    1.95
  -3   4   2   19.73    1.68
  -3   4   2   21.77    1.65
  -3   4   2   21.19    1.73
  -3   4   2   23.44    1.72
  -3   4   2   23.57    1.89
  -3   4   2   23.96    1.67
  -3  -4   2   23.36    1.97
  -3  -4   2   20.78    1.73
  -3  -4   2   20.69    2.18
  -3  -4   2   23.30    2.21
  -3  -4   2   26.45    1.74
  -4   4   2   37.99    3.17
  -4   4   2   40.86    2.78
  -4   4   2   40.63    2.96
  -4   4   2   39.25    3.12
  -4   4   2   39.60    2.98
  -4   4   2   33.98    2.90
  -4   4   2   40.25    2.87
  -4  -4   2   40.95    2.88
  -4  -4   2   41.54    3.25
  -4  -4   2   32.71    3.30
  -4  -4   2   37.96    3.71
  -4  -4   2   39.97    2.88
  -4  -4   2   44.43    3.10
  -4  -4   2   38.28    2.97
  -5   4   2    0.33    0.08
  -5   4   2    0.18    0.16
  -5   4   2    0.22    0.10
  -5   4   2    0.35    0.21
  -5   4   2    0.30    0.06
  -5   4   2    0.24    0.08
  -5   4   2    0.25    0.08
  -5  -4   2    0.42    0.11
  -5  -4   2    0.38    0.08
  -5  -4   2    0.33    0.21
  -5  -4   2    0.30    0.08
  -5  -4   2    0.40    0.22
  -5  -4   2    0.30    0.08
  -5  -4   2    0.11    0.12
  -6   4   2    3.16    0.31
  -6   4   2    3.47    0.33
  -6   4   2    3.46    0.31
  -6   4   2    3.62    0.29
  -6  -4   2    3.94    0.30
  -6  -4   2    4.46    0.31
  -6  -4   2    4.03    0.30
  -6  -4   2    3.69    0.34
  -7   4   2    6.70    0.55
  -7   4   2    6.70    0.52
  -7   4   2    6.38    0.58
  -7   4   2    7.23    0.54
  -7  -4   2    7.59    0.54
  -7  -4   2    7.68    0.52
  -7  -4   2    7.04    0.61
  -8   4   2    0.62    0.07
  -8   4   2    0.67    0.07
  -8  -4   2    0.78    0.07
  -8  -4   2    0.76    0.06
  -9   4   2    0.07    0.01
  -9  -4   2    0.06    0.01
  -9  -4   2    0.09    0.01
  -8   5  -2    0.66    0.06
  -8   5  -2    0.72    0.05
  -8  -5  -2    0.56    0.06
  -8  -5  -2    0.65    0.05
  -8  -5  -2    0.69    0.05
  -7   5  -2    0.10    0.03
  -7   5  -2    0.17    0.03
  -7  -5  -2    0.17    0.02
  -7  -5  -2    0.15    0.02
  -6   5  -2    0.99    0.10
  -6   5  -2    1.17    0.11
  -6   5  -2    0.98    0.11
  -6  -5  -2    1.10    0.09
  -6  -5  -2    1.17    0.12
  -6  -5  -2    0.97    0.10
  -5   5  -2    1.66    0.17
  -5   5  -2    2.12    0.18
  -5   5  -2    1.76    0.17
  -5  -5  -2    1.95    0.21
  -5  -5  -2    1.71    0.17
  -4   5  -2    0.09    0.08
  -4   5  -2    0.10    0.09
  -4   5  -2    0.10    0.13
  -4   5  -2    0.05    0.25
  -4  -5  -2    0.13    0.10
  -3   5  -2    5.52    0.44
  -3   5  -2    5.31    0.57
  -3   5  -2    4.71    0.61
  -3   5  -2    4.48    0.49
  -2   5  -2   52.00    4.00
  -2   5  -2   53.20    5.00
  -1   5  -2    6.26    0.56
   1   5   2    5.92    0.65
   0   5   2    0.43    0.19
   0   5   2   -0.01    0.10
   0   5   2    0.00    0.18
   0   5   2    0.13    0.24
   0   5   2    0.14    0.18
   0   5  -2    0.19    0.22
  -1   5   2    5.42    0.52
  -1   5   2    5.06    0.70
  -1   5   2    6.29    0.57
  -1   5   2    7.17    0.55
  -1   5   2    6.74    0.72
  -1   5   2    7.92    0.70
  -2   5   2   55.48    5.51
  -2   5   2   60.28    4.44
  -2   5   2   61.45    4.43
  -2   5   2   55.25    4.08
  -2   5   2   59.02    4.29
  -2   5   2   59.98    4.77
  -2  -5   2   63.63    4.22
  -2  -5   2   52.58    5.54
  -3   5   2    6.11    0.47
  -3   5   2    5.19    0.58
  -3   5   2    5.07    0.45
  -3   5   2    5.80    0.44
  -3   5   2    4.14    0.56
  -3   5   2    4.81    0.51
  -3   5   2    5.54    0.44
  -3  -5   2    5.13    0.44
  -3  -5   2    4.92    0.57
  -3  -5   2    5.93    0.52
  -4   5   2    0.12    0.07
  -4   5   2    0.07    0.22
  -4   5   2    0.19    0.09
  -4   5   2    0.13    0.06
  -4   5   2    0.10    0.06
  -4  -5   2    0.15    0.06
  -4  -5   2    0.08    0.10
  -4  -5   2    0.16    0.17
  -5   5   2    1.74    0.19
  -5   5   2    2.17    0.18
  -5   5   2    1.82    0.16
  -5   5   2    2.26    0.20
  -5  -5   2    2.19    0.18
  -5  -5   2    2.17    0.22
  -5  -5   2    2.09    0.18
  -6   5   2    1.12    0.11
  -6   5   2    1.32    0.12
  -6   5   2    1.15    0.12
  -6  -5   2    1.22    0.10
  -6  -5   2    1.52    0.11
  -6  -5   2    1.02    0.12
  -6  -5   2    1.29    0.10
  -7   5   2    0.21    0.03
  -7   5   2    0.14    0.03
  -7   5   2    0.17    0.02
  -7  -5   2    0.18    0.02
  -7  -5   2    0.13    0.02
  -7  -5   2    0.21    0.03
  -7  -5   2    0.24    0.03
  -8   5   2    0.75    0.06
  -8  -5   2    0.74    0.05
  -8  -5   2    0.57    0.06
  -7   6  -2    0.94    0.08
  -7   6  -2    0.92    0.07
  -7  -6  -2    0.83    0.07
  -6   6  -2    0.81    0.07
  -6   6  -2    0.83    0.07
  -6   6  -2    0.97    0.08
  -6  -6  -2    0.84    0.07
  -5   6  -2    0.06    0.03
  -5   6  -2    0.03    0.03
  -5   6  -2    0.07    0.02
  -5  -6  -2    0.08    0.03
  -4   6  -2    8.52    0.65
  -4   6  -2    7.71    0.63
  -4   6  -2    9.16    0.68
  -4  -6  -2    8.20    0.80
  -3   6  -2    7.30    0.55
   3   6   2    6.71    0.67
  -3   6  -2    7.05    0.68
  -3  -6  -2    6.63    0.68
  -2   6  -2    0.83    0.15
  -2   6  -2    0.74    0.10
   2   6   2    0.43    0.12
  -1   6  -2    0.80    0.17
   1   6   2    0.49    0.12
   0   6  -2    4.80    0.56
   0   6   2    5.43    0.54
   0   6   2    5.42    0.43
   0   6   2    5.54    0.46
  -1   6   2    0.75    0.14
  -1   6   2    0.79    0.10
  -1  -6   2    0.50    0.15
  -2   6   2    0.88    0.11
  -2   6   2    0.76    0.11
  -2   6   2    0.89    0.11
  -2  -6   2    0.90    0.15
  -3   6   2    7.22    0.53
  -3   6   2    7.44    0.54
  -3   6   2    7.02    0.57
  -3   6   2    6.65    0.55
  -3  -6   2    6.86    0.54
  -3  -6   2    6.67    0.68
  -4   6   2    8.44    0.70
  -4   6   2    9.06    0.67
  -4   6   2    9.37    0.72
  -4   6   2    8.79    0.69
  -4  -6   2    9.17    0.86
  -4  -6   2    9.14    0.69
  -5   6   2    0.07    0.03
  -5   6   2    0.05    0.03
  -5   6   2    0.08    0.03
  -5  -6   2    0.11    0.02
  -5  -6   2    0.12    0.03
  -6   6   2    0.91    0.07
  -6   6   2    0.90    0.08
  -6   6   2    0.89    0.08
  -6  -6   2    0.86    0.07
  -6  -6   2    0.87    0.07
  -6  -6   2    1.03    0.07
  -7   6   2    0.90    0.07
  -5   7  -2    0.37    0.03
  -5   7  -2    0.36    0.03
  -5   7  -2    0.32    0.03
  -5  -7  -2    0.32    0.03
  -5  -7  -2    0.33    0.03
  -4   7  -2    0.04    0.02
  -4   7  -2    0.02    0.01
  -4   7  -2    0.01    0.01
   4   7   2   -0.02    0.02
  -4  -7  -2    0.08    0.02
  -3   7  -2    1.04    0.09
  -3   7  -2    0.96    0.09
   3   7   2    0.97    0.11
  -3  -7  -2    1.12    0.11
  -2   7  -2    7.77    0.72
  -2   7  -2    7.66    0.58
   2   7   2    7.35    0.72
   1   7   2    0.63    0.09
   1   7   2    0.62    0.07
   0   7  -2    0.08    0.06
   0   7   2    0.12    0.04
   0   7  -2    0.03    0.02
   0   7   2    0.07    0.03
   0   7   2    0.04    0.02
   1   7  -2    0.71    0.11
  -1   7   2    0.78    0.07
  -1  -7   2    0.77    0.11
  -2   7   2    8.21    0.60
  -2   7   2    8.43    0.62
  -2   7   2    7.82    0.62
  -2  -7   2    7.96    0.77
  -3   7   2    1.00    0.09
  -3   7   2    1.05    0.09
  -3   7   2    1.06    0.09
  -3  -7   2    1.16    0.11
  -4   7   2    0.00    0.02
  -4   7   2    0.01    0.01
  -4  -7   2    0.03    0.01
  -4  -7   2    0.01    0.01
  -5   7   2    0.32    0.03
  -5   7   2    0.36    0.03
  -5  -7   2    0.36    0.03
  -5  -7   2    0.40    0.03
  -2   8  -2    0.09    0.01
   2   8   2    0.09    0.01
   1   8   2    0.01    0.01
   1   8   2    0.04    0.01
  -1   8  -2    0.02    0.01
   0   8   2    0.42    0.04
   0   8  -2    0.51    0.05
   0   8   2    0.53    0.04
   0  -8   2    0.50    0.05
  -1   8   2    0.03    0.01
  -1   8   2    0.03    0.01
   1   8  -2    0.05    0.02
  -1  -8   2    0.08    0.02
  -2  -8   2    0.14    0.02
 -10   0  -3    0.03    0.01
 -10   0  -3    0.02    0.01
  -9   0  -3    4.08    0.30
  -9   0  -3    3.77    0.28
  -9   0  -3    3.10    0.27
  -8   0  -3    5.46    0.39
  -8   0  -3    4.38    0.37
  -7   0  -3    0.26    0.06
  -7   0  -3    0.30    0.18
  -7   0  -3    0.26    0.06
  -7   0  -3    0.30    0.16
  -7   0  -3    0.26    0.06
  -6   0  -3    0.72    0.11
  -6   0  -3    1.27    0.26
  -6   0  -3    1.07    0.12
  -6   0  -3    0.85    0.25
  -6   0  -3    1.16    0.24
  -6   0  -3    0.45    0.19
  -5   0  -3   81.51    7.24
  -5   0  -3  107.26    8.62
  -5   0  -3   89.15    7.45
  -4   0  -3   53.88    4.77
  -4   0  -3   60.75    4.88
  -4   0  -3   59.78    5.10
  -4   0  -3   66.35    5.64
  -3   0  -3   18.99    1.72
   3   0   3   16.98    1.72
   3   0   3   17.96    1.58
  -3   0  -3   19.34    1.57
   3   0   3   14.89    1.48
  -3   0  -3   15.44    1.47
   3   0   3   16.82    1.56
  -3   0  -3   19.03    1.56
   2   0   3  172.28   15.97
  -2   0  -3  208.47   17.73
  -2   0  -3  182.89   15.32
  -2   0  -3  215.79   16.00
   2   0   3  203.87   16.00
  -2   0  -3  174.39   15.97
   2   0   3  199.67   17.72
   2   0   3  186.69   15.33
  -1   0  -3  122.56    9.50
   1   0   3  122.93    9.90
  -1   0  -3  122.78   10.98
  -1   0  -3  116.46    9.89
   1   0   3  128.91    9.50
   1   0   3  102.75    8.36
   1   0   3  109.73    9.89
  -1   0  -3  125.39    9.90
   1   0   3  123.06   10.97
   0   0  -3    0.50    0.14
   0   0  -3    0.03    0.12
   0   0   3    0.30    0.14
   0   0   3    0.50    0.13
   0   0   3    0.21    0.13
   0   0   3    0.44    0.15
   0   0   3    0.15    0.12
   0   0   3    0.47    0.16
   0   0   3    0.15    0.13
  -1   0   3   90.04    6.45
  -1   0   3   89.06    8.65
  -1   0   3  106.45    7.49
  -1   0   3   91.26    6.64
  -1   0   3   85.22    7.81
  -1   0   3  103.93    7.49
   1   0  -3   86.90    7.81
  -1   0   3  104.94    8.66
  -1   0   3   90.69    7.81
   1   0  -3   95.82    7.81
  -1   0   3   95.75    7.35
  -2   0   3  128.55   11.57
  -2   0   3  157.39   10.02
  -2   0   3  156.83   10.29
  -2   0   3  143.88   11.41
  -3   0   3   15.39    1.10
  -3   0   3   14.26    1.41
  -3   0   3   13.74    1.26
  -3   0   3   15.59    1.10
  -4   0   3   47.67    4.32
  -4   0   3   55.26    3.80
  -4   0   3   56.72    3.73
  -5   0   3   76.99    6.57
  -5   0   3   88.88    5.75
  -6   0   3    0.74    0.10
  -6   0   3    0.64    0.10
  -6   0   3    0.77    0.15
  -6   0   3    0.79    0.12
  -6   0   3    0.97    0.14
  -6   0   3    1.06    0.13
  -6   0   3    0.61    0.22
  -7   0   3    0.28    0.06
  -7   0   3    0.30    0.07
  -7   0   3    0.47    0.08
  -7   0   3    0.35    0.10
  -7   0   3    0.27    0.14
  -7   0   3    0.41    0.08
  -8   0   3    4.78    0.38
  -8   0   3    4.85    0.36
  -8   0   3    5.46    0.41
  -8   0   3    4.37    0.42
  -8   0   3    4.85    0.40
  -9   0   3    4.07    0.30
  -9   0   3    3.39    0.30
 -10   0   3    0.03    0.01
 -10   0   3    0.03    0.01
 -10   1  -3    1.26    0.09
 -10   1  -3    1.06    0.08
 -10  -1  -3    0.93    0.09
 -10  -1  -3    1.13    0.08
  -9   1  -3    1.04    0.10
  -9  -1  -3    1.23    0.10
  -9  -1  -3    1.03    0.09
  -9  -1  -3    1.37    0.09
  -9  -1  -3    1.30    0.12
  -8   1  -3    4.95    0.36
  -8   1  -3    4.24    0.34
  -8  -1  -3    4.24    0.35
  -8  -1  -3    5.24    0.41
  -8  -1  -3    4.16    0.34
  -7   1  -3    5.35    0.44
  -7   1  -3    5.85    0.56
  -7   1  -3    5.67    0.43
  -7   1  -3    5.79    0.59
  -7   1  -3    5.06    0.46
  -7  -1  -3    5.87    0.44
  -7  -1  -3    6.11    0.57
  -7  -1  -3    5.72    0.53
  -7  -1  -3    6.02    0.55
  -7  -1  -3    4.83    0.43
  -6   1  -3   23.58    1.88
  -6   1  -3   21.58    1.76
  -6   1  -3   23.54    1.85
  -6   1  -3   21.19    1.68
  -6   1  -3   23.77    1.62
  -6  -1  -3   20.96    2.10
  -6  -1  -3   19.42    1.62
  -6  -1  -3   22.69    1.81
  -6  -1  -3   21.03    1.68
  -6  -1  -3   23.15    1.86
  -5   1  -3    4.03    0.56
  -5   1  -3    3.46    0.36
  -5   1  -3    4.63    0.49
  -5   1  -3    3.18    0.41
  -5  -1  -3    3.01    0.45
  -5  -1  -3    3.16    0.43
  -5  -1  -3    3.84    0.50
  -4   1  -3    8.43    0.72
  -4   1  -3   10.17    0.85
  -4   1  -3   10.61    0.98
  -4  -1  -3    8.15    0.87
  -4  -1  -3    8.16    0.86
  -4  -1  -3    9.91    1.02
   3   1   3  101.32   10.75
  -3   1  -3  133.22   10.71
  -3   1  -3  117.59    9.67
   3   1   3   99.74    9.70
   3   1   3  123.73    9.77
  -3   1  -3  111.30    7.94
  -3   1  -3  119.62    9.27
  -3  -1  -3  108.52    9.00
  -3  -1  -3  107.54    9.30
   3  -1   3  132.27    9.69
  -3  -1  -3  107.99    9.69
   3  -1   3  122.42    9.68
  -3  -1  -3  110.28   10.74
  -3  -1  -3  129.93    9.74
   2   1   3   27.68    2.82
  -2   1  -3   32.42    2.76
  -2   1  -3   31.90    2.50
   2   1   3   24.65    2.43
  -2   1  -3   30.73    2.50
   2   1   3   25.80    2.53
  -2   1  -3   30.02    2.03
  -2   1  -3   28.11    2.39
   2   1   3   29.88    2.57
   2  -1   3   30.35    2.50
   2  -1   3   31.79    2.50
  -2  -1  -3   32.08    2.56
  -2  -1  -3   26.54    2.52
   2  -1   3   32.02    2.77
  -2  -1  -3   27.32    2.44
  -2  -1  -3   27.61    2.81
   2  -1   3   29.67    2.40
   2  -1   3   27.11    2.07
  -1   1  -3  118.72    7.77
   1   1   3   97.70    9.49
   1   1   3  104.13    9.12
  -1   1  -3  115.24    9.09
  -1   1  -3  116.16   10.49
   1   1   3  118.22    9.05
   1   1   3  103.07    9.51
  -1   1  -3  125.83    9.47
  -1   1  -3  117.72    9.47
   1   1   3  110.68   10.53
   1  -1   3  123.56    8.00
  -1  -1  -3  118.32    9.52
  -1  -1  -3   97.14   10.53
   1  -1   3  132.23   10.50
  -1  -1  -3  103.01    9.50
   1  -1   3  118.07    9.47
   1  -1   3  127.59    9.09
   1  -1   3  119.74    9.47
  -1  -1  -3   99.07    9.12
   0   1   3    2.51    0.49
   0   1  -3    2.32    0.29
   0   1   3    2.57    0.37
   0   1   3    2.64    0.38
   0   1  -3    2.56    0.31
   0   1  -3    2.49    0.31
   0   1  -3    1.94    0.32
   0   1   3    1.46    0.34
   0   1   3    2.56    0.35
   0   1   3    1.61    0.34
   0   1   3    1.73    0.32
   0  -1   3    2.39    0.29
   0  -1   3    2.36    0.32
   0  -1   3    2.84    0.30
   0  -1   3    2.41    0.28
   0  -1  -3    1.91    0.35
   0  -1   3    2.36    0.24
   0  -1  -3    2.52    0.36
  -1   1   3   91.65    7.93
  -1   1   3   83.90    7.94
  -1   1   3   88.03    7.62
  -1   1   3  107.93    6.74
  -1   1   3   85.72    8.80
  -1   1   3  102.38    6.53
  -1   1   3   92.16    8.78
  -1   1   3   97.52    7.66
  -1   1   3   91.70    7.61
   1   1  -3   96.29    7.95
  -1  -1   3   93.48    7.49
  -1  -1   3  107.31    7.94
  -1  -1   3  106.45    6.74
  -1  -1   3  100.44    8.80
  -1  -1   3   85.88    7.62
  -1  -1   3   93.25    7.94
  -1  -1   3  102.85    8.81
   1  -1  -3   95.14    7.93
  -2   1   3   27.03    1.90
   2   1  -3   26.60    2.25
  -2   1   3   25.64    1.85
  -2   1   3   27.69    2.16
  -2   1   3   25.05    2.26
  -2  -1   3   28.76    2.17
  -2  -1   3   25.96    2.24
  -2  -1   3   26.25    2.48
  -2  -1   3   25.21    1.90
  -2  -1   3   24.69    2.29
  -3   1   3  110.14    8.13
   3   1  -3   91.08    8.63
  -3   1   3  114.17    7.12
  -3   1   3  108.49    8.26
  -3   1   3  110.90    7.30
  -3  -1   3  107.45    9.56
  -3  -1   3  108.11    8.64
  -3  -1   3  109.08    8.28
  -3  -1   3  104.63    7.31
  -3  -1   3  100.66    8.18
  -3  -1   3   90.37    8.27
  -3  -1   3   91.34    8.62
  -4   1   3    9.41    0.68
  -4   1   3    8.20    0.89
  -4  -1   3    8.67    0.74
  -4  -1   3    8.23    0.67
  -4  -1   3    7.97    0.88
  -4  -1   3    8.13    0.93
  -4  -1   3    8.31    0.77
  -4  -1   3    8.74    0.84
  -5   1   3    2.87    0.49
  -5   1   3    3.79    0.36
  -5   1   3    3.62    0.33
  -5  -1   3    3.54    0.37
  -5  -1   3    3.61    0.37
  -5  -1   3    3.26    0.37
  -5  -1   3    2.94    0.50
  -6   1   3   22.58    1.84
  -6   1   3   23.10    1.64
  -6   1   3   19.34    1.82
  -6   1   3   25.49    1.71
  -6   1   3   20.37    1.89
  -6   1   3   23.24    1.74
  -6  -1   3   21.68    1.68
  -6  -1   3   21.92    1.74
  -6  -1   3   23.25    1.90
  -6  -1   3   23.88    1.83
  -6  -1   3   23.05    1.95
  -6  -1   3   24.14    1.82
  -7   1   3    5.25    0.50
  -7   1   3    5.67    0.49
  -7   1   3    5.71    0.46
  -7   1   3    6.25    0.46
  -7   1   3    4.29    0.56
  -7  -1   3    5.59    0.55
  -7  -1   3    6.21    0.49
  -7  -1   3    6.02    0.49
  -7  -1   3    5.87    0.44
  -7  -1   3    5.63    0.52
  -8   1   3    4.78    0.38
  -8   1   3    4.46    0.40
  -8   1   3    4.37    0.40
  -8  -1   3    5.14    0.40
  -8  -1   3    5.32    0.36
  -8  -1   3    4.49    0.42
  -8  -1   3    4.80    0.40
  -9   1   3    1.13    0.10
  -9   1   3    1.20    0.11
  -9  -1   3    1.09    0.11
  -9  -1   3    1.10    0.10
  -9  -1   3    1.24    0.10
 -10   1   3    1.04    0.09
 -10   1   3    0.95    0.08
 -10  -1   3    1.06    0.08
 -10   2  -3    0.01    0.01
 -10  -2  -3    0.01    0.00
  -9   2  -3    2.18    0.18
  -9  -2  -3    2.68    0.18
  -9  -2  -3    2.19    0.18
  -8   2  -3    5.82    0.41
  -8   2  -3    4.69    0.43
  -8   2  -3    5.17    0.40
  -8  -2  -3    5.37    0.40
  -8  -2  -3    5.78    0.41
  -8  -2  -3    5.23    0.43
  -7   2  -3    0.32    0.07
  -7   2  -3    0.38    0.20
  -7   2  -3    0.41    0.07
  -7   2  -3    0.37    0.06
  -7  -2  -3    0.25    0.06
  -7  -2  -3    0.33    0.05
  -7  -2  -3    0.27    0.06
  -7  -2  -3    0.48    0.09
  -7  -2  -3    0.29    0.10
  -6   2  -3    4.18    0.34
  -6   2  -3    3.55    0.39
  -6   2  -3    4.73    0.50
  -6   2  -3    4.37    0.34
  -6   2  -3    3.97    0.36
  -6   2  -3    4.51    0.52
  -6   2  -3    4.59    0.47
  -6  -2  -3    4.10    0.45
  -6  -2  -3    3.35    0.33
  -6  -2  -3    5.02    0.61
  -6  -2  -3    4.24    0.42
  -5   2  -3   59.68    4.24
  -5   2  -3   65.90    4.94
  -5   2  -3   64.29    4.91
  -5   2  -3   68.14    5.69
  -5   2  -3   55.69    5.77
  -5   2  -3   59.97    4.62
  -5   2  -3   58.95    4.48
  -5   2  -3   61.55    4.84
  -5  -2  -3   51.73    4.63
  -5  -2  -3   53.63    5.78
  -5  -2  -3   70.97    5.79
  -5  -2  -3   65.86    4.98
  -5  -2  -3   62.72    4.79
  -4   2  -3   10.79    0.87
  -4   2  -3   12.31    1.03
  -4   2  -3   12.60    1.17
  -4  -2  -3   11.38    1.27
  -4  -2  -3   11.25    1.02
  -4  -2  -3   10.57    1.07
   3   2   3    7.71    0.98
   3   2   3    6.24    0.73
  -3   2  -3    8.18    0.60
  -3   2  -3    8.05    0.78
   3   2   3    5.18    0.79
  -3   2  -3    8.25    0.80
   3   2   3    6.08    0.95
  -3   2  -3    8.60    0.73
  -3  -2  -3    8.02    0.73
  -3  -2  -3    7.90    0.86
  -3  -2  -3    7.13    0.90
  -3  -2  -3    7.27    0.79
  -2   2  -3   56.79    4.41
   2   2   3   56.92    4.58
  -2   2  -3   50.96    3.60
   2   2   3   51.06    4.21
   2   2   3   48.65    4.98
  -2   2  -3   52.98    4.42
  -2   2  -3   55.13    4.24
  -2   2  -3   54.58    4.87
   2  -2   3   53.54    4.88
   2  -2   3   53.99    4.43
   2  -2   3   47.57    3.68
  -2  -2  -3   60.24    4.53
   2  -2   3   53.99    4.25
  -2  -2  -3   44.81    4.94
   2  -2   3   54.91    4.42
  -2  -2  -3   47.45    4.29
  -2  -2  -3   52.16    4.10
  -2  -2  -3   45.34    4.46
  -1   2  -3   78.70    5.61
   1   2   3   69.58    5.58
  -1   2  -3   76.74    5.84
  -1   2  -3   65.83    4.76
  -1   2  -3   63.49    6.43
  -1   2  -3   69.82    5.81
   1   2   3   71.27    5.94
   1   2   3   68.71    6.54
   1  -2   3   72.49    5.83
  -1  -2  -3   68.63    5.37
   1  -2   3   66.96    5.81
  -1  -2  -3   61.10    5.65
   1  -2   3   67.20    6.43
   1  -2   3   71.64    4.91
  -1  -2  -3   65.74    5.88
  -1  -2  -3   73.65    5.91
   0   2   3    0.38    0.31
   0   2   3    0.52    0.31
   0   2  -3    0.31    0.19
   0   2   3    0.22    0.35
   0   2  -3    0.39    0.23
   0   2   3    0.20    0.28
   0   2  -3    0.24    0.21
   0   2   3    0.21    0.36
   0   2  -3    0.48    0.26
   0   2   3    0.00    0.21
   0  -2   3    0.59    0.24
   0  -2  -3    0.09    0.32
   0  -2  -3    0.19    0.31
   0  -2   3    0.33    0.18
   0  -2   3    0.17    0.17
   0  -2   3    0.24    0.21
   0  -2   3    0.43    0.20
  -1   2   3   73.30    5.41
  -1   2   3   66.56    6.23
  -1   2   3   69.34    6.25
  -1   2   3   69.09    5.63
  -1   2   3   66.48    5.41
  -1   2   3   68.74    4.62
  -1   2   3   73.19    5.67
  -1   2   3   64.89    5.44
   1   2  -3   65.74    5.63
   1   2  -3   57.22    5.60
   1  -2  -3   60.67    5.62
  -1  -2   3   54.82    6.19
  -1  -2   3   67.13    5.63
  -1  -2   3   72.66    4.77
  -1  -2   3   73.01    5.42
  -2   2   3   48.83    4.01
  -2   2   3   47.79    3.89
  -2   2   3   49.48    3.28
  -2   2   3   49.75    4.37
  -2   2   3   51.92    3.96
  -2   2   3   47.08    4.41
  -2   2   3   47.59    3.85
   2   2  -3   39.42    4.00
   2   2  -3   41.40    4.02
  -2  -2   3   48.85    4.05
  -2  -2   3   38.74    4.00
  -2  -2   3   48.84    3.89
  -2  -2   3   53.17    3.41
  -2  -2   3   46.91    3.87
  -3   2   3    7.97    0.85
  -3   2   3    8.43    0.64
  -3   2   3    7.90    0.61
  -3   2   3    6.73    0.78
  -3   2   3    7.46    0.73
  -3   2   3    6.94    0.74
  -3   2   3    6.90    0.69
  -3   2   3    6.67    0.70
  -3  -2   3    7.82    0.81
  -3  -2   3    8.10    0.66
   3  -2  -3    7.36    0.68
  -3  -2   3    8.18    0.87
  -3  -2   3    7.96    0.91
  -4   2   3   11.86    0.85
  -4   2   3    9.17    0.97
  -4  -2   3   10.46    1.02
  -4  -2   3   12.10    1.08
  -4  -2   3   11.11    1.15
  -4  -2   3   11.13    0.88
  -5   2   3   55.11    5.04
  -5   2   3   55.02    4.71
  -5   2   3   60.31    4.33
  -5   2   3   64.73    4.39
  -5   2   3   62.87    4.12
  -5   2   3   63.73    4.50
  -5  -2   3   60.37    4.79
  -5  -2   3   59.00    5.50
  -5  -2   3   60.38    4.71
  -5  -2   3   54.58    5.01
  -5  -2   3   60.02    4.65
  -5  -2   3   60.01    4.35
  -5  -2   3   60.57    4.24
  -5  -2   3   52.02    4.34
  -5  -2   3   56.43    4.48
  -5  -2   3   63.64    4.70
  -6   2   3    3.80    0.37
  -6   2   3    3.62    0.38
  -6   2   3    4.50    0.36
  -6   2   3    4.20    0.40
  -6   2   3    4.07    0.32
  -6   2   3    4.40    0.35
  -6  -2   3    3.66    0.34
  -6  -2   3    4.01    0.42
  -6  -2   3    4.03    0.33
  -6  -2   3    4.13    0.46
  -6  -2   3    3.99    0.41
  -6  -2   3    4.47    0.38
  -6  -2   3    4.59    0.37
  -6  -2   3    4.57    0.34
  -6  -2   3    3.93    0.45
  -7   2   3    0.33    0.09
  -7   2   3    0.37    0.05
  -7   2   3    0.51    0.08
  -7   2   3    0.25    0.08
  -7   2   3    0.28    0.07
  -7   2   3    0.40    0.18
  -7  -2   3    0.40    0.07
  -7  -2   3    0.27    0.07
  -7  -2   3    0.23    0.10
  -7  -2   3    0.49    0.07
  -7  -2   3    0.38    0.06
  -8   2   3    5.76    0.43
  -8   2   3    5.02    0.46
  -8   2   3    4.93    0.45
  -8  -2   3    5.50    0.48
  -8  -2   3    5.97    0.45
  -8  -2   3    5.79    0.44
  -9   2   3    2.42    0.19
  -9   2   3    2.13    0.19
  -9   2   3    2.30    0.20
  -9  -2   3    2.27    0.19
  -9  -2   3    2.68    0.21
 -10   2   3    0.01    0.01
 -10  -2   3    0.00    0.01
  -9   3  -3    0.65    0.06
  -9   3  -3    0.62    0.06
  -9  -3  -3    0.69    0.05
  -9  -3  -3    0.75    0.05
  -9  -3  -3    0.75    0.07
  -8   3  -3    1.83    0.15
  -8   3  -3    1.90    0.15
  -8   3  -3    1.61    0.16
  -8  -3  -3    1.82    0.15
  -8  -3  -3    2.24    0.17
  -8  -3  -3    1.91    0.15
  -7   3  -3    3.26    0.28
  -7   3  -3    3.58    0.27
  -7   3  -3    3.10    0.29
  -7  -3  -3    3.38    0.27
  -7  -3  -3    3.82    0.34
  -7  -3  -3    3.48    0.27
  -6   3  -3   12.52    0.98
  -6   3  -3   13.50    0.95
  -6   3  -3   12.30    1.03
  -6   3  -3   13.13    1.12
  -6  -3  -3   11.50    0.97
  -6  -3  -3   13.28    1.13
  -6  -3  -3   13.14    1.22
  -5   3  -3    2.64    0.27
  -5   3  -3    2.49    0.25
  -5   3  -3    2.52    0.35
  -5   3  -3    2.43    0.36
  -5   3  -3    2.49    0.24
  -5   3  -3    2.85    0.44
  -5   3  -3    2.32    0.37
  -5  -3  -3    3.10    0.53
  -5  -3  -3    2.45    0.34
  -5  -3  -3    2.69    0.38
  -4   3  -3    2.27    0.31
  -4   3  -3    1.38    0.19
  -4   3  -3    1.92    0.31
  -4   3  -3    1.53    0.31
  -4   3  -3    2.04    0.31
  -4  -3  -3    1.41    0.40
  -4  -3  -3    1.57    0.35
  -3   3  -3   45.14    3.20
  -3   3  -3   45.17    4.31
  -3   3  -3   47.63    3.77
   2   3   3   49.94    3.88
  -2   3  -3   49.43    3.94
  -2   3  -3   42.98    4.48
   2   3   3   44.57    3.96
  -2   3  -3   50.05    4.14
   2   3   3   56.86    4.64
  -2   3  -3   43.71    3.33
  -1   3  -3   40.30    3.56
  -1   3  -3   43.07    3.61
  -1   3  -3   40.05    2.91
  -1   3  -3   35.67    3.90
   1   3   3   44.50    3.47
   1   3   3   48.65    3.42
  -1   3  -3   41.27    3.44
   1   3   3   48.01    3.67
   1  -3   3   40.23    3.45
   1  -3   3   42.98    3.02
   1  -3   3   35.78    3.55
   0   3   3   30.36    2.38
   0   3   3   30.25    2.75
   0   3   3   32.02    2.38
   0   3  -3   22.34    2.41
   0  -3   3   26.53    2.49
   0  -3   3   28.63    2.09
   0  -3   3   25.83    2.37
  -1   3   3   47.27    3.30
  -1   3   3   54.32    3.89
  -1   3   3   47.15    4.44
  -1   3   3   48.04    3.85
  -1  -3   3   42.42    4.08
  -1  -3   3   43.19    3.90
  -1  -3   3   45.15    3.41
  -2   3   3   53.00    3.90
  -2   3   3   48.48    4.50
  -2   3   3   45.48    3.93
  -2   3   3   48.76    3.37
  -2  -3   3   49.07    3.50
  -2  -3   3   45.90    3.86
  -2  -3   3   43.43    3.98
  -3   3   3   48.69    3.42
  -3   3   3   52.62    3.93
  -3   3   3   44.09    4.54
  -3   3   3   44.73    3.99
  -3  -3   3   46.66    4.05
  -3  -3   3   48.82    4.62
  -3  -3   3   49.88    3.56
  -3  -3   3   55.23    3.94
  -4   3   3    1.40    0.23
  -4   3   3    1.74    0.18
  -4   3   3    1.44    0.21
  -4   3   3    1.67    0.21
  -4   3   3    1.40    0.25
  -4   3   3    1.59    0.15
  -4   3   3    1.48    0.29
  -4   3   3    1.65    0.27
  -4   3   3    1.41    0.20
  -4  -3   3    1.51    0.23
  -4  -3   3    1.99    0.27
  -4  -3   3    2.14    0.33
  -4  -3   3    1.62    0.20
  -4  -3   3    1.74    0.38
  -4  -3   3    1.57    0.33
  -4  -3   3    1.68    0.20
  -4  -3   3    1.80    0.38
  -5   3   3    2.98    0.38
  -5   3   3    2.88    0.27
  -5   3   3    2.44    0.28
  -5   3   3    2.39    0.28
  -5   3   3    2.85    0.23
  -5   3   3    2.50    0.33
  -5  -3   3    2.12    0.28
  -5  -3   3    2.70    0.34
  -5  -3   3    2.56    0.25
  -5  -3   3    3.55    0.46
  -5  -3   3    2.43    0.26
  -5  -3   3    2.03    0.38
  -5  -3   3    2.76    0.34
  -5  -3   3    2.61    0.25
  -5  -3   3    2.96    0.26
  -6   3   3   13.29    1.02
  -6   3   3   14.14    1.03
  -6   3   3   13.02    1.01
  -6   3   3   13.25    0.98
  -6   3   3   11.20    1.08
  -6  -3   3   14.41    0.99
  -6  -3   3   14.42    1.15
  -6  -3   3   12.76    1.15
  -6  -3   3   13.95    1.02
  -6  -3   3   12.52    1.10
  -6  -3   3   13.66    1.05
  -6  -3   3   12.07    0.99
  -7   3   3    3.53    0.30
  -7   3   3    3.16    0.27
  -7   3   3    3.70    0.30
  -7   3   3    2.87    0.31
  -7  -3   3    3.83    0.33
  -7  -3   3    3.56    0.29
  -7  -3   3    4.13    0.28
  -7  -3   3    3.66    0.27
  -8   3   3    1.70    0.17
  -8   3   3    1.96    0.17
  -8  -3   3    2.27    0.15
  -8  -3   3    1.73    0.16
  -8  -3   3    2.21    0.18
  -9   3   3    0.68    0.07
  -9   3   3    0.66    0.06
  -9  -3   3    0.81    0.07
  -9  -4  -3    0.84    0.07
  -8   4  -3    2.09    0.20
  -8   4  -3    2.48    0.18
  -8  -4  -3    2.47    0.21
  -8  -4  -3    2.45    0.18
  -8  -4  -3    2.51    0.18
  -7   4  -3    0.12    0.04
  -7   4  -3    0.12    0.03
  -7   4  -3    0.12    0.04
  -7  -4  -3    0.15    0.03
  -7  -4  -3    0.13    0.04
  -7  -4  -3    0.15    0.03
  -6   4  -3    1.89    0.17
  -6   4  -3    1.82    0.18
  -6   4  -3    2.00    0.19
  -6  -4  -3    1.93    0.16
  -6  -4  -3    1.97    0.22
  -5   4  -3   22.28    1.76
  -5   4  -3   22.60    1.66
  -5   4  -3   22.04    1.85
  -5   4  -3   20.54    2.07
  -5   4  -3   21.25    1.61
  -5  -4  -3   21.99    2.07
  -4   4  -3    2.31    0.39
  -4   4  -3    2.05    0.33
  -4   4  -3    2.93    0.39
  -4   4  -3    2.95    0.26
  -4   4  -3    2.46    0.40
  -4  -4  -3    2.88    0.35
  -3   4  -3    2.59    0.42
  -3   4  -3    2.90    0.43
  -3   4  -3    2.70    0.27
  -3   4  -3    2.05    0.38
  -2   4  -3   16.61    1.39
  -2   4  -3   14.48    1.13
  -2   4  -3   14.38    1.50
   1   4   3   28.65    2.26
   1   4   3   30.29    2.60
  -1   4  -3   23.08    1.89
   1  -4   3   23.68    1.97
   0   4   3    0.31    0.25
   0   4   3    0.48    0.27
   0   4   3    0.32    0.27
   0  -4   3    0.28    0.28
  -1   4   3   27.73    2.32
  -1   4   3   27.42    2.62
  -1   4   3   28.13    1.98
  -1   4   3   28.85    2.29
  -1  -4   3   26.34    2.06
  -1  -4   3   23.15    2.36
  -2   4   3   19.29    1.45
  -2   4   3   18.12    1.80
  -2   4   3   18.14    1.39
  -2   4   3   17.90    1.77
  -2   4   3   18.46    1.43
  -2   4   3   18.61    1.60
  -2   4   3   18.41    1.39
  -2   4   3   19.21    1.61
  -2  -4   3   17.83    1.69
  -2  -4   3   19.61    1.47
  -2  -4   3   16.63    1.83
  -3   4   3    2.76    0.29
  -3   4   3    2.69    0.38
  -3   4   3    2.77    0.30
  -3   4   3    2.89    0.28
  -3   4   3    2.52    0.35
  -3   4   3    2.47    0.35
  -3   4   3    2.64    0.25
  -3   4   3    2.70    0.30
  -3   4   3    3.29    0.41
  -3  -4   3    2.34    0.28
  -3  -4   3    2.16    0.48
  -3  -4   3    2.37    0.28
  -3  -4   3    2.15    0.41
  -3  -4   3    3.65    0.46
  -3  -4   3    2.43    0.42
  -4   4   3    2.96    0.39
  -4   4   3    3.50    0.32
  -4   4   3    3.57    0.29
  -4   4   3    3.33    0.36
  -4   4   3    3.11    0.31
  -4   4   3    3.32    0.36
  -4   4   3    3.02    0.38
  -4   4   3    3.28    0.27
  -4   4   3    3.16    0.32
  -4  -4   3    3.20    0.30
  -4  -4   3    3.33    0.39
  -4  -4   3    4.24    0.41
  -4  -4   3    3.86    0.49
  -4  -4   3    3.28    0.47
  -4  -4   3    3.32    0.30
  -4  -4   3    2.57    0.32
  -4  -4   3    3.35    0.42
  -5   4   3   22.20    1.74
  -5   4   3   23.60    1.70
  -5   4   3   18.98    1.68
  -5   4   3   23.57    1.86
  -5   4   3   23.03    1.78
  -5  -4   3   25.00    1.76
  -5  -4   3   22.19    1.96
  -5  -4   3   22.14    1.84
  -5  -4   3   24.69    1.71
  -5  -4   3   24.19    1.72
  -6   4   3    2.20    0.18
  -6   4   3    2.11    0.21
  -6   4   3    2.12    0.22
  -6   4   3    1.90    0.20
  -6  -4   3    2.42    0.20
  -6  -4   3    2.35    0.19
  -6  -4   3    2.18    0.21
  -6  -4   3    2.41    0.19
  -7   4   3    0.16    0.05
  -7   4   3    0.18    0.05
  -7   4   3    0.15    0.05
  -7  -4   3    0.17    0.03
  -7  -4   3    0.15    0.03
  -7  -4   3    0.16    0.02
  -7  -4   3    0.22    0.04
  -8   4   3    2.49    0.21
  -8   4   3    2.44    0.20
  -8  -4   3    2.49    0.22
  -8  -4   3    2.81    0.19
  -9   4   3    0.93    0.08
  -9  -4   3    0.88    0.08
  -8   5  -3    0.75    0.06
  -8   5  -3    0.86    0.06
  -8  -5  -3    0.64    0.06
  -8  -5  -3    0.74    0.06
  -7   5  -3    0.88    0.08
  -7   5  -3    0.95    0.07
  -7   5  -3    0.90    0.08
  -7  -5  -3    0.87    0.07
  -7  -5  -3    0.80    0.08
  -6   5  -3    3.03    0.25
  -6   5  -3    3.14    0.25
  -6   5  -3    3.43    0.27
  -6  -5  -3    3.20    0.25
  -6  -5  -3    3.23    0.31
  -6  -5  -3    2.90    0.27
  -5   5  -3    0.58    0.08
  -5   5  -3    0.60    0.08
  -5   5  -3    0.62    0.09
  -5  -5  -3    0.72    0.12
  -5  -5  -3    0.51    0.07
  -4   5  -3    1.22    0.19
  -4   5  -3    1.06    0.14
  -4  -5  -3    1.05    0.16
  -3   5  -3   13.17    1.01
  -3   5  -3   12.55    1.27
   2   5   3    5.33    0.56
  -2   5  -3    5.60    0.60
  -2   5  -3    4.10    0.48
   1   5   3   11.44    1.19
  -1   5  -3   11.01    1.17
  -1   5  -3    9.95    0.89
   1   5   3   12.67    1.13
   0   5   3    1.44    0.27
   0   5  -3    1.13    0.29
   0   5   3    2.30    0.32
   0   5   3    2.02    0.21
   0   5   3    2.35    0.38
   0  -5   3    2.46    0.41
  -1   5   3   13.44    1.00
  -1   5   3   12.98    1.25
  -1   5   3   13.86    1.00
  -1   5   3   11.82    1.28
  -1   5   3   12.60    0.97
  -1   5   3   13.11    1.17
  -1  -5   3   12.70    1.06
  -1  -5   3   11.25    1.30
  -2   5   3    5.29    0.62
  -2   5   3    6.00    0.46
  -2   5   3    6.10    0.53
  -2   5   3    5.85    0.48
  -2   5   3    5.62    0.47
  -2   5   3    4.90    0.62
  -2   5   3    5.55    0.57
  -2  -5   3    5.36    0.64
  -2  -5   3    5.93    0.56
  -3   5   3   13.48    1.14
  -3   5   3   15.05    1.13
  -3   5   3   14.50    1.12
  -3   5   3   14.16    1.27
  -3   5   3   15.71    1.10
  -3   5   3   16.17    1.19
  -3   5   3   13.17    1.10
  -3  -5   3   13.97    1.16
  -3  -5   3   14.54    1.41
  -3  -5   3   14.29    1.13
  -3  -5   3   15.20    1.33
  -4   5   3    1.15    0.11
  -4   5   3    1.43    0.15
  -4   5   3    1.34    0.15
  -4   5   3    1.02    0.14
  -4   5   3    0.87    0.27
  -4   5   3    1.19    0.14
  -4  -5   3    0.99    0.13
  -4  -5   3    1.11    0.12
  -4  -5   3    0.75    0.24
  -4  -5   3    1.00    0.17
  -5   5   3    0.62    0.10
  -5   5   3    0.73    0.09
  -5   5   3    0.47    0.09
  -5   5   3    0.77    0.10
  -5  -5   3    0.73    0.08
  -5  -5   3    0.84    0.09
  -5  -5   3    0.83    0.09
  -6   5   3    3.34    0.28
  -6   5   3    3.25    0.27
  -6   5   3    3.27    0.25
  -6   5   3    3.23    0.27
  -6  -5   3    3.50    0.25
  -6  -5   3    2.98    0.29
  -6  -5   3    3.68    0.26
  -7   5   3    1.00    0.09
  -7   5   3    0.95    0.08
  -7  -5   3    0.96    0.07
  -7  -5   3    0.84    0.08
  -8   5   3    0.85    0.07
  -8  -5   3    0.81    0.06
  -7   6  -3    0.02    0.01
  -6   6  -3    0.09    0.02
  -6   6  -3    0.12    0.02
  -6   6  -3    0.05    0.01
  -6  -6  -3    0.07    0.01
  -6  -6  -3    0.09    0.01
  -5   6  -3    5.05    0.36
  -5   6  -3    4.03    0.34
  -5   6  -3    4.53    0.35
  -5  -6  -3    4.22    0.43
   4   6   3    1.33    0.17
  -4   6  -3    1.71    0.14
  -4   6  -3    1.65    0.14
  -4   6  -3    1.64    0.17
  -4  -6  -3    1.53    0.17
   3   6   3    0.54    0.10
  -3   6  -3    0.77    0.12
  -3   6  -3    0.48    0.08
   2   6   3    5.75    0.55
  -2   6  -3    5.27    0.57
  -1   6  -3    4.65    0.47
   1   6   3    4.24    0.35
   1   6   3    4.28    0.44
   0   6   3    0.45    0.07
   0   6   3    0.42    0.10
  -1   6   3    4.30    0.37
  -1   6   3    4.73    0.37
  -1   6   3    5.03    0.37
  -1   6   3    4.91    0.46
  -1  -6   3    4.01    0.49
  -2   6   3    5.72    0.46
  -2   6   3    6.18    0.45
  -2   6   3    5.68    0.46
  -2  -6   3    5.81    0.59
  -3   6   3    0.66    0.09
  -3   6   3    0.70    0.09
  -3   6   3    0.69    0.08
  -3  -6   3    0.61    0.08
  -3  -6   3    0.63    0.10
  -4   6   3    1.82    0.15
  -4   6   3    1.53    0.15
  -4   6   3    1.52    0.15
  -4   6   3    1.60    0.13
  -4  -6   3    1.93    0.14
  -4  -6   3    1.63    0.14
  -4  -6   3    1.89    0.17
  -5   6   3    4.77    0.35
  -5   6   3    4.60    0.37
  -5   6   3    4.28    0.38
  -5  -6   3    4.85    0.35
  -5  -6   3    4.81    0.36
  -5  -6   3    5.15    0.35
  -6   6   3    0.11    0.01
  -6   6   3    0.05    0.02
  -6   6   3    0.16    0.02
  -6  -6   3    0.11    0.02
  -6  -6   3    0.08    0.01
  -6  -6   3    0.14    0.02
  -5   7  -3    0.08    0.01
  -5   7  -3    0.08    0.01
  -5  -7  -3    0.09    0.01
   4   7   3    0.18    0.03
  -4   7  -3    0.24    0.03
  -4   7  -3    0.24    0.03
  -4  -7  -3    0.21    0.03
  -3   7  -3    1.90    0.15
  -3   7  -3    1.90    0.15
   3   7   3    1.72    0.18
  -3  -7  -3    1.77    0.18
   2   7   3    0.72    0.08
  -2   7  -3    0.53    0.06
  -1   7  -3    1.94    0.19
   1   7   3    1.69    0.19
   1   7   3    1.96    0.15
   0   7   3    0.21    0.03
   0   7  -3    0.29    0.06
   0  -7   3    0.16    0.06
  -1   7   3    1.85    0.15
  -1   7   3    1.87    0.15
  -1   7   3    1.85    0.15
   1   7  -3    1.54    0.19
  -1  -7   3    1.96    0.19
  -2   7   3    0.62    0.06
  -2   7   3    0.66    0.06
  -2   7   3    0.62    0.06
  -2  -7   3    0.77    0.06
  -3   7   3    2.09    0.16
  -3   7   3    1.98    0.16
  -3   7   3    1.95    0.16
  -3  -7   3    2.00    0.15
  -3  -7   3    2.21    0.20
  -3  -7   3    2.03    0.16
  -4   7   3    0.21    0.03
  -4   7   3    0.24    0.03
  -4  -7   3    0.26    0.02
  -4  -7   3    0.28    0.03
  -5   7   3    0.06    0.01
  -5   7   3    0.07    0.01
  -5  -7   3    0.10    0.01
   2   8   3    0.37    0.03
   1   8   3    0.38    0.03
   1   8   3    0.34    0.03
   0   8   3    0.01    0.01
   0   8   3    0.04    0.01
  -1   8   3    0.39    0.03
   1   8  -3    0.43    0.05
  -1   8   3    0.42    0.04
  -1  -8   3    0.48    0.04
 -10   0  -4    0.24    0.02
 -10   0  -4    0.27    0.03
  -9   0  -4    2.74    0.19
  -9   0  -4    2.08    0.18
  -8   0  -4    0.22    0.04
  -8   0  -4    0.20    0.04
  -7   0  -4    8.68    0.78
  -7   0  -4    8.60    0.66
  -7   0  -4    7.81    0.64
  -7   0  -4    8.93    0.83
  -6   0  -4    0.15    0.16
  -6   0  -4    0.14    0.07
  -6   0  -4    0.09    0.17
  -6   0  -4    0.16    0.17
  -6   0  -4    0.09    0.07
  -6   0  -4   -0.02    0.15
  -5   0  -4    7.23    0.79
  -5   0  -4    9.46    0.90
  -5   0  -4    7.30    0.76
  -4   0  -4   28.41    2.53
  -4   0  -4   23.79    2.17
  -3   0  -4   43.32    4.12
  -3   0  -4   52.91    4.32
  -3   0  -4   53.87    4.80
   3   0   4   44.67    4.13
   3   0   4   48.23    4.79
  -3   0  -4   55.64    4.36
   3   0   4   51.04    4.33
   3   0   4   59.50    4.38
   2   0   4   25.85    2.47
  -2   0  -4   27.63    2.49
   2   0   4   24.76    2.23
   2   0   4   27.18    2.15
  -2   0  -4   25.30    2.23
  -2   0  -4   24.44    2.15
   1   0   4  228.27   20.25
  -1   0  -4  264.61   20.27
   1   0   4  264.75   19.44
  -1   0  -4  246.45   19.43
   1   0   4  215.67   17.12
  -1   0  -4  243.85   20.26
   1   0   4  247.14   22.45
  -1   0  -4  240.55   22.46
   1   0   4  253.40   20.26
   0   0   4  135.85   14.22
   0   0   4  159.83   12.84
   0   0  -4  163.63   12.84
   0   0   4  165.31   12.32
   0   0   4  169.46   12.32
   0   0   4  145.79   10.87
   0   0   4  155.91   14.23
   0   0  -4  156.60   12.84
   0   0   4  143.44   12.83
   1   0  -4  194.63   16.56
  -1   0   4  205.96   18.35
   1   0  -4  204.95   16.56
  -1   0   4  195.21   15.44
  -1   0   4  218.17   15.87
  -1   0   4  196.10   16.56
  -1   0   4  208.75   14.04
  -1   0   4  197.11   13.64
  -1   0   4  186.65   18.34
  -1   0   4  216.36   15.88
  -1   0   4  181.96   16.56
  -2   0   4   17.23    1.78
  -2   0   4   21.32    1.81
  -2   0   4   21.25    1.48
  -2   0   4   22.83    1.53
  -3   0   4   44.11    2.99
  -3   0   4   36.69    3.37
  -3   0   4   43.20    3.45
  -3   0   4   43.48    2.92
  -4   0   4   22.24    2.02
  -4   0   4   24.03    1.67
  -4   0   4   22.86    1.68
  -5   0   4    6.33    0.64
  -5   0   4    6.89    0.78
  -5   0   4    7.35    0.59
  -5   0   4    7.14    0.63
  -5   0   4    8.16    0.61
  -6   0   4    0.15    0.10
  -6   0   4    0.10    0.08
  -6   0   4    0.09    0.08
  -6   0   4    0.19    0.07
  -6   0   4    0.15    0.06
  -6   0   4   -0.02    0.06
  -6   0   4    0.01    0.18
  -7   0   4    7.79    0.79
  -7   0   4    9.43    0.69
  -7   0   4    8.32    0.76
  -7   0   4    9.27    0.74
  -7   0   4    8.88    0.73
  -8   0   4    0.25    0.06
  -8   0   4    0.20    0.04
  -8   0   4    0.21    0.05
  -8   0   4    0.22    0.05
  -9   0   4    2.75    0.21
  -9   0   4    2.32    0.21
 -10   0   4    0.26    0.03
 -10   0   4    0.24    0.03
 -10   1  -4   -0.01    0.01
 -10   1  -4   -0.01    0.01
 -10  -1  -4    0.00    0.01
  -9   1  -4    3.35    0.27
  -9  -1  -4    3.50    0.27
  -9  -1  -4    3.89    0.29
  -8   1  -4    0.14    0.03
  -8   1  -4    0.18    0.04
  -8  -1  -4    0.15    0.03
  -8  -1  -4    0.22    0.05
  -7   1  -4    0.03    0.05
  -7   1  -4    0.04    0.09
  -7   1  -4   -0.03    0.05
  -7   1  -4    0.11    0.14
  -7  -1  -4    0.01    0.04
  -7  -1  -4   -0.06    0.10
  -7  -1  -4    0.01    0.04
  -7  -1  -4   -0.01    0.08
  -6   1  -4    4.39    0.37
  -6   1  -4    3.82    0.49
  -6   1  -4    4.91    0.48
  -6   1  -4    5.16    0.56
  -6   1  -4    4.63    0.36
  -6  -1  -4    4.68    0.48
  -6  -1  -4    4.00    0.48
  -6  -1  -4    4.26    0.37
  -6  -1  -4    5.83    0.61
  -6  -1  -4    4.50    0.49
  -5   1  -4  102.69    7.97
  -5   1  -4   91.40    6.83
  -5   1  -4  107.90    7.82
  -5  -1  -4  105.88    9.24
  -5  -1  -4   96.41    7.98
  -5  -1  -4   93.13    7.72
  -4   1  -4    6.36    0.54
  -4   1  -4    5.82    0.61
  -4   1  -4    4.31    0.43
  -4  -1  -4    4.79    0.63
  -4  -1  -4    4.17    0.53
  -4  -1  -4    4.32    0.54
  -3   1  -4    2.05    0.35
  -3   1  -4    2.26    0.35
  -3   1  -4    2.20    0.29
  -3   1  -4    2.21    0.34
   3   1   4    2.06    0.39
   3   1   4    1.93    0.39
   3   1   4    1.87    0.44
  -3   1  -4    2.32    0.36
   3   1   4    2.24    0.45
   3  -1   4    2.27    0.38
   3  -1   4    2.14    0.34
  -3  -1  -4    2.05    0.39
  -3  -1  -4    2.52    0.43
  -3  -1  -4    2.13    0.38
   3  -1   4    2.27    0.38
  -3  -1  -4    2.33    0.44
   2   1   4   96.60    7.64
   2   1   4   84.36    8.42
   2   1   4   84.22    7.29
  -2   1  -4   95.73    8.39
   2   1   4   77.86    7.59
  -2   1  -4   82.13    6.20
  -2   1  -4  103.77    7.59
  -2   1  -4   90.90    7.26
  -2   1  -4   96.99    7.58
   2  -1   4   96.36    7.27
   2  -1   4   83.75    6.37
   2  -1   4   96.41    7.58
  -2  -1  -4   77.78    7.28
  -2  -1  -4  103.11    7.64
  -2  -1  -4   79.81    8.42
   2  -1   4   97.90    7.58
   2  -1   4  103.33    8.40
  -2  -1  -4   82.77    7.59
   1   1   4  216.62   17.90
  -1   1  -4  224.83   17.87
   1   1   4  207.57   17.15
  -1   1  -4  222.46   17.13
   1   1   4  216.00   19.82
  -1   1  -4  201.59   19.79
   1   1   4  183.11   17.87
  -1   1  -4  230.53   17.86
   1   1   4  222.31   17.02
  -1   1  -4  196.60   14.66
   1  -1   4  225.13   15.10
  -1  -1  -4  197.78   17.88
   1  -1   4  209.78   17.86
  -1  -1  -4  249.86   17.92
   1  -1   4  221.25   17.86
  -1  -1  -4  196.93   19.83
   1  -1   4  247.00   19.80
   0   1   4    0.07    0.15
   0   1  -4    0.11    0.16
   0   1   4   -0.02    0.19
   0   1   4   -0.06    0.24
   0   1   4   -0.14    0.21
   0   1   4   -0.02    0.18
   0   1   4    0.01    0.30
   0   1   4    0.04    0.20
   0   1  -4   -0.05    0.16
   0   1  -4    0.00    0.17
   0   1  -4    0.05    0.15
   0   1   4    0.14    0.17
   0  -1  -4    0.20    0.20
   0  -1   4    0.00    0.14
   0  -1   4   -0.02    0.09
   0  -1   4   -0.04    0.14
   0  -1  -4    0.07    0.21
   0  -1   4    0.13    0.14
   0  -1   4    0.04    0.15
   0  -1   4    0.18    0.14
  -1   1   4  201.59   16.10
  -1   1   4  166.23   15.38
  -1   1   4  204.18   15.43
  -1   1   4  206.77   17.84
   1   1  -4  219.94   16.12
  -1   1   4  207.64   13.65
  -1   1   4  210.51   13.26
   1   1  -4  190.26   16.12
  -1  -1   4  192.24   17.86
  -1  -1   4  199.09   15.07
  -1  -1   4  174.29   16.11
  -1  -1   4  185.53   16.10
  -1  -1   4  200.18   13.65
   1  -1  -4  213.11   16.10
  -1  -1   4  162.16   15.44
  -1  -1   4  181.75   17.84
  -2   1   4   84.55    5.63
  -2   1   4   81.52    6.20
  -2   1   4   83.83    5.47
  -2   1   4   74.55    6.42
  -2  -1   4   76.12    6.61
  -2  -1   4   74.03    6.31
  -2  -1   4   87.73    6.35
  -2  -1   4   79.63    5.63
  -2  -1   4   73.63    7.32
  -3   1   4    2.16    0.42
  -3   1   4    1.83    0.36
  -3   1   4    2.11    0.26
  -3   1   4    2.34    0.28
   3   1  -4    1.77    0.26
  -3  -1   4    1.50    0.26
  -3  -1   4    1.97    0.23
  -3  -1   4    1.96    0.45
  -3  -1   4    2.16    0.27
  -3  -1   4    1.83    0.23
  -3  -1   4    1.74    0.26
  -3  -1   4    1.85    0.24
  -3  -1   4    1.47    0.27
  -4   1   4    4.07    0.38
  -4   1   4    4.30    0.53
  -4   1   4    4.49    0.40
  -4   1   4    4.01    0.55
  -4  -1   4    4.43    0.61
  -4  -1   4    4.36    0.39
  -5   1   4   76.44    7.03
  -5   1   4   97.42    6.79
  -5   1   4   86.04    7.03
  -5   1   4  101.43    6.62
  -5   1   4   79.84    7.11
  -5   1   4   97.50    6.19
  -5  -1   4   95.78    7.57
  -5  -1   4   80.86    6.56
  -5  -1   4   90.51    7.07
  -5  -1   4   85.91    6.79
  -5  -1   4   95.27    7.12
  -5  -1   4   89.80    7.04
  -5  -1   4   90.66    6.35
  -6   1   4    5.06    0.41
  -6   1   4    4.65    0.44
  -6   1   4    4.87    0.44
  -6   1   4    4.56    0.47
  -6   1   4    5.25    0.40
  -6   1   4    4.76    0.54
  -6   1   4    4.56    0.44
  -6  -1   4    5.26    0.44
  -6  -1   4    4.84    0.55
  -6  -1   4    5.06    0.47
  -6  -1   4    4.60    0.38
  -6  -1   4    5.04    0.44
  -6  -1   4    4.80    0.41
  -7   1   4   -0.01    0.06
  -7   1   4    0.02    0.05
  -7   1   4    0.05    0.07
  -7   1   4    0.01    0.15
  -7   1   4    0.02    0.05
  -7  -1   4    0.08    0.04
  -7  -1   4    0.02    0.06
  -7  -1   4    0.09    0.13
  -7  -1   4    0.02    0.07
  -7  -1   4    0.11    0.05
  -8   1   4    0.21    0.05
  -8   1   4    0.16    0.05
  -8   1   4    0.18    0.05
  -8  -1   4    0.22    0.04
  -8  -1   4    0.27    0.05
  -8  -1   4    0.21    0.05
  -9   1   4    3.69    0.31
  -9   1   4    3.82    0.31
  -9  -1   4    3.88    0.31
  -9  -1   4    3.42    0.33
  -9  -1   4    4.29    0.31
 -10   1   4    0.01    0.01
 -10   1   4    0.00    0.01
 -10  -1   4    0.00    0.00
  -9   2  -4    1.29    0.11
  -9  -2  -4    1.40    0.11
  -9  -2  -4    1.58    0.11
  -8   2  -4    0.01    0.03
  -8   2  -4    0.02    0.03
  -8  -2  -4    0.04    0.02
  -8  -2  -4    0.04    0.02
  -8  -2  -4    0.11    0.04
  -7   2  -4    4.19    0.32
  -7   2  -4    3.88    0.33
  -7   2  -4    3.84    0.34
  -7  -2  -4    4.28    0.41
  -6   2  -4   -0.04    0.13
  -6   2  -4    0.09    0.07
  -6   2  -4    0.09    0.05
  -6   2  -4    0.12    0.06
  -6   2  -4   -0.05    0.17
  -6   2  -4   -0.07    0.15
  -6   2  -4    0.13    0.22
  -6  -2  -4    0.06    0.06
  -6  -2  -4    0.01    0.26
  -6  -2  -4    0.09    0.12
  -6  -2  -4    0.24    0.20
  -6  -2  -4    0.00    0.11
  -5   2  -4    1.04    0.22
  -5   2  -4    0.63    0.23
  -5   2  -4    0.81    0.12
  -5   2  -4    0.88    0.13
  -5   2  -4    1.28    0.26
  -5   2  -4    0.66    0.23
  -5  -2  -4    0.88    0.19
  -5  -2  -4    0.96    0.27
  -5  -2  -4    0.83    0.20
  -5  -2  -4    0.65    0.34
  -4   2  -4    9.73    0.81
  -4   2  -4   11.17    0.98
  -4   2  -4   13.15    1.12
  -4  -2  -4   11.15    0.96
  -4  -2  -4    9.61    1.00
  -4  -2  -4    9.60    1.18
  -3   2  -4   62.39    4.63
  -3   2  -4   55.76    3.94
   3   2   4   56.71    5.44
  -3   2  -4   64.60    4.86
  -3   2  -4   60.54    5.32
   3   2   4   47.76    4.56
  -3  -2  -4   57.14    4.48
  -3  -2  -4   54.14    4.67
  -3  -2  -4   54.27    5.40
   2   2   4    0.90    0.44
  -2   2  -4    1.00    0.27
  -2   2  -4    0.88    0.18
  -2   2  -4    1.12    0.26
   2   2   4    1.10    0.41
   2   2   4    0.93    0.33
  -2   2  -4    0.84    0.24
   2   2   4    0.83    0.30
   2   2   4    0.44    0.36
  -2   2  -4    1.00    0.24
  -2  -2  -4    0.58    0.27
   2  -2   4    0.97    0.26
   2  -2   4    0.87    0.26
   2  -2   4    0.68    0.23
  -2  -2  -4    0.96    0.42
  -2  -2  -4    0.68    0.21
   2  -2   4    0.71    0.24
   2  -2   4    0.83    0.17
  -1   2  -4  144.75   11.28
   1   2   4  141.36   12.56
  -1   2  -4  122.16   12.45
  -1   2  -4  142.69   11.26
   1   2   4  134.22   10.73
  -1   2  -4  123.13    9.23
  -1   2  -4  142.83   10.82
   1   2   4  140.60   11.38
  -1  -2  -4  119.49   10.39
   1  -2   4  137.98   11.27
   1  -2   4  150.72   10.81
   1  -2   4  125.10   11.25
   1  -2   4  132.64   12.46
   1  -2   4  135.15    9.50
  -1  -2  -4  130.94   11.32
  -1  -2  -4  145.02   11.35
   0   2  -4  156.55   12.05
   0   2  -4  139.05   11.54
   0   2  -4  144.41   12.02
   0   2   4  150.58   12.10
   0   2   4  143.02   13.36
   0   2   4  144.19   11.47
   0  -2   4  147.81   10.17
   0  -2   4  164.06   11.54
   0  -2   4  145.90   12.03
   0  -2   4  129.59   13.29
   0  -2   4  122.01   12.00
   0  -2  -4  149.41   12.08
  -1   2   4  134.99    8.91
  -1   2   4  123.19   11.99
  -1   2   4  133.17   10.39
  -1   2   4  129.31   10.85
  -1   2   4  130.22   10.36
   1   2  -4  119.63   10.83
  -1   2   4  126.63   12.00
   1   2  -4  137.76   10.86
  -1   2   4  132.41   10.86
  -1   2   4  112.32   10.40
   1  -2  -4  117.47   10.83
  -1  -2   4  150.12   10.41
  -1  -2   4  134.99   10.84
  -1  -2   4  139.59    9.18
  -2   2   4    0.95    0.20
  -2   2   4    0.81    0.21
  -2   2   4    0.96    0.19
  -2   2   4    0.57    0.22
  -2   2   4    0.42    0.22
  -2   2   4    0.69    0.41
  -2   2   4    0.91    0.18
  -2   2   4    0.52    0.21
  -2  -2   4    1.00    0.43
  -2  -2   4    0.89    0.27
  -2  -2   4    0.66    0.26
  -2  -2   4    0.41    0.28
  -2  -2   4    0.96    0.26
  -3   2   4   57.04    4.83
  -3   2   4   59.85    4.11
  -3  -2   4   65.13    4.82
  -3  -2   4   59.58    4.25
  -3  -2   4   57.12    5.55
  -3  -2   4   56.21    4.76
  -4   2   4   11.56    1.07
  -4   2   4   11.25    0.86
  -4  -2   4   11.28    1.08
  -4  -2   4   10.16    1.14
  -4  -2   4   12.03    1.01
  -4  -2   4   11.11    0.90
  -5   2   4    0.68    0.14
  -5   2   4    0.52    0.20
  -5   2   4    1.02    0.19
  -5   2   4    1.07    0.14
  -5   2   4    0.81    0.13
  -5   2   4    0.89    0.16
  -5   2   4    0.84    0.10
  -5   2   4    1.20    0.23
  -5  -2   4    1.03    0.21
  -5  -2   4    1.10    0.17
  -5  -2   4    1.10    0.16
  -5  -2   4    1.10    0.14
  -5  -2   4    1.06    0.12
  -5  -2   4    0.94    0.23
  -5  -2   4    0.80    0.23
  -5  -2   4    0.86    0.18
  -5  -2   4    0.87    0.13
  -6   2   4    0.03    0.07
  -6   2   4    0.06    0.13
  -6   2   4    0.07    0.08
  -6   2   4    0.10    0.08
  -6   2   4    0.08    0.07
  -6   2   4    0.23    0.17
  -6  -2   4    0.13    0.07
  -6  -2   4    0.14    0.14
  -6  -2   4    0.02    0.07
  -6  -2   4    0.09    0.06
  -6  -2   4    0.07    0.07
  -6  -2   4    0.10    0.08
  -7   2   4    3.70    0.37
  -7   2   4    4.47    0.36
  -7   2   4    3.77    0.38
  -7   2   4    4.46    0.36
  -7  -2   4    4.79    0.34
  -7  -2   4    4.29    0.40
  -7  -2   4    4.67    0.37
  -7  -2   4    4.56    0.37
  -8   2   4    0.03    0.03
  -8   2   4    0.06    0.03
  -8   2   4    0.02    0.03
  -8  -2   4    0.04    0.02
  -8  -2   4    0.03    0.02
  -8  -2   4    0.04    0.04
  -8  -2   4    0.06    0.02
  -9   2   4    1.43    0.11
  -9   2   4    1.22    0.11
  -9   2   4    1.30    0.12
  -9  -2   4    1.34    0.11
  -9  -2   4    1.45    0.12
  -9   3  -4    2.22    0.19
  -9   3  -4    2.66    0.21
  -9  -3  -4    2.59    0.19
  -9  -3  -4    2.83    0.22
  -9  -3  -4    2.51    0.19
  -8   3  -4    0.34    0.04
  -8   3  -4    0.28    0.04
  -8   3  -4    0.39    0.04
  -8  -3  -4    0.32    0.03
  -8  -3  -4    0.37    0.04
  -8  -3  -4    0.29    0.04
  -7   3  -4    0.01    0.03
  -7   3  -4   -0.03    0.03
  -7   3  -4    0.02    0.04
  -7  -3  -4   -0.01    0.03
  -7  -3  -4    0.00    0.05
  -6   3  -4    4.44    0.53
  -6   3  -4    5.44    0.42
  -6   3  -4    5.83    0.45
  -6   3  -4    5.54    0.43
  -6  -3  -4    5.03    0.42
  -6  -3  -4    5.49    0.53
  -5   3  -4   55.89    4.35
  -5   3  -4   50.86    4.23
  -5   3  -4   57.97    4.99
  -5   3  -4   50.86    5.04
  -5   3  -4   55.42    4.04
  -5  -3  -4   50.11    5.05
  -4   3  -4    0.12    0.18
  -4   3  -4    0.02    0.18
  -4   3  -4    0.17    0.10
  -4   3  -4    0.11    0.17
  -4   3  -4    0.31    0.20
  -3   3  -4    1.09    0.23
  -3   3  -4    1.41    0.31
  -3   3  -4    1.64    0.31
   2   3   4   18.70    1.77
   2   3   4   24.74    2.13
  -2   3  -4   16.91    1.44
   2   3   4   22.91    1.74
  -2   3  -4   19.76    1.75
  -2   3  -4   19.97    1.96
   1   3   4   39.83    3.10
  -1   3  -4   33.97    2.58
   1  -3   4   33.28    3.49
   1  -3   4   40.52    2.69
   1  -3   4   38.09    3.08
   0   3   4    0.08    0.30
   0   3   4    0.20    0.27
   0   3   4    0.11    0.26
   0  -3   4    0.09    0.22
   0  -3   4   -0.01    0.23
   0  -3   4   -0.02    0.16
   0  -3   4    0.16    0.31
  -1   3   4   46.07    3.69
  -1   3   4   40.77    3.15
  -1   3   4   49.96    4.27
  -1   3   4   46.07    3.69
  -1  -3   4   42.32    3.71
  -1  -3   4   43.41    3.26
  -2   3   4   21.10    1.96
  -2   3   4   24.48    2.22
  -2   3   4   22.49    1.90
  -2   3   4   22.68    1.66
  -2  -3   4   23.63    1.75
  -2  -3   4   21.51    1.99
  -3   3   4    2.05    0.43
  -3   3   4    1.87    0.26
  -3   3   4    1.85    0.31
  -3   3   4    2.23    0.33
  -3  -3   4    1.22    0.35
  -3  -3   4    1.99    0.40
  -3  -3   4    2.31    0.45
  -3  -3   4    1.77    0.36
  -4   3   4    0.04    0.18
  -4   3   4    0.11    0.10
  -4   3   4    0.06    0.12
  -4   3   4    0.14    0.08
  -4   3   4    0.14    0.13
  -4   3   4    0.16    0.18
  -4  -3   4    0.01    0.12
  -4  -3   4    0.18    0.12
  -4  -3   4    0.11    0.11
  -4  -3   4    0.04    0.10
  -4  -3   4    0.29    0.20
  -4  -3   4   -0.12    0.20
  -4  -3   4    0.23    0.22
  -4  -3   4    0.12    0.10
  -4  -3   4    0.09    0.23
  -5   3   4   55.13    4.12
  -5   3   4   53.99    4.73
  -5   3   4   48.21    4.42
  -5   3   4   57.41    4.06
  -5   3   4   54.17    3.88
  -5   3   4   53.72    4.22
  -5  -3   4   59.01    4.21
  -5  -3   4   59.23    4.51
  -5  -3   4   59.05    4.35
  -5  -3   4   59.48    4.02
  -5  -3   4   50.54    4.69
  -5  -3   4   52.21    4.08
  -5  -3   4   58.74    4.37
  -5  -3   4   57.82    4.08
  -6   3   4    5.36    0.42
  -6   3   4    5.84    0.46
  -6   3   4    4.90    0.50
  -6   3   4    6.12    0.46
  -6   3   4    4.77    0.48
  -6  -3   4    5.15    0.44
  -6  -3   4    5.66    0.52
  -6  -3   4    5.09    0.52
  -6  -3   4    5.91    0.44
  -6  -3   4    6.50    0.44
  -6  -3   4    5.94    0.47
  -7   3   4    0.01    0.04
  -7   3   4    0.02    0.05
  -7   3   4    0.05    0.06
  -7  -3   4    0.04    0.05
  -7  -3   4    0.00    0.03
  -7  -3   4    0.04    0.04
  -7  -3   4    0.00    0.03
  -8   3   4    0.32    0.05
  -8   3   4    0.26    0.05
  -8  -3   4    0.36    0.04
  -8  -3   4    0.32    0.04
  -8  -3   4    0.35    0.05
  -9   3   4    2.56    0.22
  -9   3   4    2.73    0.21
  -9  -3   4    2.81    0.23
  -8   4  -4    0.00    0.01
  -8   4  -4    0.03    0.02
  -8   4  -4    0.02    0.01
  -8  -4  -4    0.01    0.01
  -8  -4  -4    0.02    0.01
  -7   4  -4    1.35    0.13
  -7   4  -4    1.40    0.12
  -7   4  -4    1.38    0.12
  -7  -4  -4    1.35    0.12
  -7  -4  -4    1.50    0.15
  -7  -4  -4    1.57    0.13
  -6   4  -4    0.00    0.05
  -6   4  -4    0.02    0.04
  -6   4  -4   -0.01    0.04
  -6  -4  -4    0.03    0.03
  -6  -4  -4    0.01    0.05
  -5   4  -4    0.30    0.09
  -5   4  -4    0.34    0.08
  -5   4  -4    0.47    0.15
  -5  -4  -4    0.29    0.11
  -4   4  -4    3.33    0.29
  -4   4  -4    3.11    0.45
  -4   4  -4    3.12    0.43
  -4   4  -4    3.26    0.43
  -3   4  -4   18.33    1.94
  -3   4  -4   21.32    1.95
   2   4   4    0.03    0.24
   2   4   4   -0.24    0.24
  -2   4  -4    0.09    0.19
   2   4   4    0.19    0.17
   1   4   4   49.98    4.37
   1   4   4   53.89    4.31
   1   4   4   56.34    5.07
   0   4   4   61.14    5.50
   0   4   4   57.65    4.70
   0   4   4   64.57    4.77
   0   4   4   55.64    4.43
   0  -4   4   53.02    4.22
  -1   4   4   43.67    3.51
  -1   4   4   49.63    3.63
  -1   4   4   46.42    4.51
  -1   4   4   53.75    3.93
  -1   4   4   51.26    3.89
  -1   4   4   53.10    4.51
  -1   4   4   47.33    3.36
  -1   4   4   44.96    3.54
  -1  -4   4   43.50    3.98
  -1  -4   4   43.27    3.48
  -2   4   4   -0.04    0.12
  -2   4   4   -0.02    0.14
  -2   4   4    0.07    0.11
  -2   4   4    0.09    0.22
  -2   4   4    0.06    0.21
  -2   4   4    0.14    0.21
  -2   4   4    0.21    0.15
  -2   4   4    0.15    0.12
  -2   4   4    0.31    0.22
  -2  -4   4   -0.29    0.27
  -2  -4   4   -0.14    0.14
  -2  -4   4    0.02    0.30
  -2  -4   4   -0.14    0.19
  -2  -4   4    0.00    0.21
  -3   4   4   24.06    1.93
  -3   4   4   25.01    1.90
  -3   4   4   25.35    1.83
  -3   4   4   26.19    2.06
  -3   4   4   26.79    2.37
  -3   4   4   24.77    2.16
  -3   4   4   23.77    1.88
  -3   4   4   25.80    2.02
  -3   4   4   25.96    1.85
  -3  -4   4   23.34    2.39
  -3  -4   4   26.28    2.18
  -3  -4   4   24.64    1.92
  -3  -4   4   21.66    2.40
  -3  -4   4   25.54    1.91
  -4   4   4    4.07    0.42
  -4   4   4    3.00    0.28
  -4   4   4    3.90    0.34
  -4   4   4    3.99    0.34
  -4   4   4    3.85    0.30
  -4   4   4    3.93    0.38
  -4   4   4    3.79    0.34
  -4  -4   4    3.51    0.39
  -4  -4   4    3.49    0.32
  -4  -4   4    3.70    0.50
  -4  -4   4    3.81    0.44
  -4  -4   4    3.70    0.32
  -4  -4   4    2.74    0.35
  -5   4   4    0.34    0.10
  -5   4   4    0.48    0.24
  -5   4   4    0.45    0.13
  -5   4   4    0.41    0.10
  -5   4   4    0.29    0.09
  -5   4   4    0.43    0.07
  -5  -4   4    0.39    0.07
  -5  -4   4    0.36    0.08
  -5  -4   4    0.31    0.13
  -5  -4   4    0.37    0.09
  -5  -4   4    0.45    0.08
  -5  -4   4    0.36    0.20
  -6   4   4   -0.02    0.05
  -6   4   4    0.01    0.03
  -6   4   4    0.00    0.05
  -6   4   4   -0.06    0.06
  -6  -4   4    0.02    0.04
  -6  -4   4    0.02    0.04
  -6  -4   4   -0.01    0.05
  -6  -4   4    0.01    0.03
  -7   4   4    1.67    0.15
  -7   4   4    1.50    0.15
  -7   4   4    1.62    0.15
  -7  -4   4    1.57    0.15
  -7  -4   4    1.71    0.13
  -7  -4   4    1.93    0.14
  -8   4   4    0.04    0.02
  -8   4   4    0.02    0.02
  -8  -4   4    0.05    0.01
  -8  -4   4    0.01    0.01
  -8   5  -4    0.04    0.01
  -8  -5  -4    0.05    0.01
  -7   5  -4    0.00    0.02
  -7   5  -4    0.00    0.01
  -7   5  -4    0.01    0.01
  -7  -5  -4    0.01    0.01
  -7  -5  -4    0.01    0.01
  -6   5  -4    0.95    0.09
  -6   5  -4    0.88    0.09
  -6   5  -4    1.04    0.10
  -6  -5  -4    0.90    0.10
  -6  -5  -4    0.88    0.09
  -5   5  -4   13.36    1.35
  -5   5  -4   15.01    1.14
  -5   5  -4   14.63    1.09
  -5  -5  -4   13.85    1.35
  -4   5  -4    0.17    0.13
  -4   5  -4    0.29    0.08
   3   5   4    0.18    0.12
  -3   5  -4    0.02    0.17
  -2   5  -4    6.54    0.76
   2   5   4    7.52    0.72
   1   5   4   18.50    1.90
   1   5   4   19.88    1.85
   1   5   4   20.23    1.68
   1   5   4   18.55    1.48
   0   5   4    0.09    0.19
   0   5   4    0.09    0.08
   0   5   4    0.08    0.17
   0   5   4    0.23    0.15
   0   5   4   -0.04    0.19
   0  -5   4    0.35    0.28
  -1   5   4   20.95    1.43
  -1   5   4   18.63    1.84
  -1   5   4   19.36    1.88
  -1   5   4   22.09    1.68
  -1   5   4   18.58    1.45
  -1   5   4   20.34    1.48
  -1   5   4   17.51    1.44
  -1  -5   4   18.78    1.51
  -1  -5   4   18.56    1.89
  -2   5   4    8.00    0.61
  -2   5   4    7.50    0.60
  -2   5   4    8.00    0.60
  -2   5   4    7.98    0.63
  -2   5   4    7.27    0.74
  -2   5   4    8.38    0.66
  -2  -5   4    7.40    0.80
  -2  -5   4    6.60    0.63
  -2  -5   4    7.67    0.84
  -2  -5   4    8.12    0.71
  -3   5   4    0.10    0.21
  -3   5   4    0.21    0.08
  -3   5   4    0.23    0.09
  -3   5   4    0.14    0.07
  -3   5   4    0.15    0.09
  -3   5   4    0.25    0.10
  -3  -5   4    0.70    0.26
  -3  -5   4    0.19    0.08
  -3  -5   4    0.18    0.25
  -3  -5   4    0.33    0.13
  -4   5   4    0.37    0.08
  -4   5   4    0.23    0.07
  -4   5   4    0.42    0.07
  -4   5   4    0.27    0.04
  -4   5   4    0.36    0.08
  -4  -5   4    0.40    0.07
  -4  -5   4    0.38    0.07
  -4  -5   4    0.38    0.07
  -4  -5   4    0.34    0.08
  -5   5   4   14.79    1.16
  -5   5   4   16.16    1.26
  -5   5   4   15.62    1.18
  -5   5   4   14.58    1.21
  -5  -5   4   16.23    1.20
  -5  -5   4   16.97    1.17
  -5  -5   4   16.12    1.16
  -6   5   4    1.06    0.11
  -6   5   4    1.13    0.11
  -6   5   4    1.03    0.09
  -6   5   4    1.02    0.11
  -6  -5   4    1.13    0.09
  -6  -5   4    1.29    0.10
  -6  -5   4    0.88    0.10
  -6  -5   4    1.20    0.09
  -7   5   4    0.02    0.02
  -7   5   4    0.01    0.02
  -7  -5   4    0.01    0.01
  -7  -5   4    0.04    0.01
  -7  -5   4    0.06    0.02
  -6   6  -4   -0.02    0.01
  -6   6  -4    0.02    0.01
  -6   6  -4   -0.01    0.02
  -6  -6  -4    0.01    0.01
  -6  -6  -4   -0.02    0.01
  -5   6  -4    0.33    0.04
  -5   6  -4    0.31    0.04
   5   6   4    0.24    0.05
  -5  -6  -4    0.34    0.05
   4   6   4    0.78    0.11
  -4   6  -4    0.84    0.12
  -4   6  -4    0.97    0.09
  -4  -6  -4    0.88    0.11
   3   6   4    3.27    0.33
  -3   6  -4    3.15    0.27
  -3   6  -4    3.44    0.35
  -2   6  -4    0.27    0.12
   2   6   4    0.29    0.08
  -1   6  -4    7.39    0.82
   1   6   4    8.40    0.65
   1   6   4    9.02    0.80
   0   6   4    6.81    0.68
   0   6   4    7.38    0.55
   0  -6   4    6.76    0.72
  -1   6   4    8.63    0.68
  -1   6   4    8.63    0.66
  -1   6   4    8.35    0.67
  -1  -6   4    9.34    0.86
  -2   6   4    0.25    0.05
  -2   6   4    0.21    0.05
  -2   6   4    0.28    0.06
  -2  -6   4    0.20    0.06
  -2  -6   4    0.23    0.09
  -3   6   4    3.65    0.30
  -3   6   4    3.57    0.28
  -3   6   4    3.88    0.28
  -3  -6   4    3.49    0.29
  -3  -6   4    3.56    0.36
  -3  -6   4    3.71    0.28
  -4   6   4    1.14    0.11
  -4   6   4    1.08    0.10
  -4  -6   4    1.26    0.10
  -4  -6   4    0.98    0.10
  -5   6   4    0.33    0.04
  -5  -6   4    0.40    0.04
  -5  -6   4    0.48    0.04
  -5  -6   4    0.41    0.04
  -6   6   4    0.01    0.01
  -6  -6   4   -0.02    0.01
  -6  -6   4    0.00    0.00
  -6  -6   4    0.00    0.01
  -5   7  -4    1.49    0.13
  -5   7  -4    1.83    0.13
   4   7   4    0.05    0.02
  -4   7  -4    0.08    0.02
  -4   7  -4    0.08    0.01
  -4  -7  -4    0.06    0.02
   3   7   4    0.01    0.02
  -3   7  -4    0.05    0.02
  -3   7  -4    0.06    0.02
   2   7   4    1.01    0.10
  -2   7  -4    0.99    0.11
   2   7   4    0.85    0.08
  -1   7  -4    2.80    0.26
   1   7   4    2.45    0.25
   1   7   4    2.62    0.20
   1  -7   4    2.60    0.26
   0  -7   4    0.16    0.05
  -1   7   4    2.96    0.21
  -1   7   4    2.65    0.22
  -1   7   4    2.53    0.21
  -1  -7   4    2.95    0.27
  -2   7   4    0.98    0.08
  -2   7   4    1.10    0.09
  -2   7   4    0.98    0.08
  -2  -7   4    0.94    0.09
  -2  -7   4    0.97    0.08
  -2  -7   4    1.07    0.11
  -3   7   4    0.03    0.01
  -3   7   4    0.05    0.02
  -3  -7   4    0.04    0.02
  -3  -7   4    0.07    0.02
  -4   7   4    0.08    0.01
  -4   7   4    0.07    0.01
  -4  -7   4    0.06    0.01
  -4  -7   4    0.09    0.01
  -5  -7   4    1.77    0.14
  -5  -7   4    1.94    0.14
   1   8   4    0.75    0.06
   1   8   4    0.80    0.06
   0   8   4    0.74    0.05
   0   8   4    0.64    0.05
  -1   8   4    0.84    0.07
 -10   0  -5    0.47    0.04
 -10   0  -5    0.46    0.04
  -9   0  -5    3.09    0.23
  -8   0  -5    0.77    0.07
  -8   0  -5    0.63    0.07
  -7   0  -5    1.36    0.14
  -7   0  -5    1.58    0.23
  -7   0  -5    1.36    0.14
  -7   0  -5    1.72    0.20
  -6   0  -5    2.69    0.36
  -6   0  -5    3.69    0.47
  -6   0  -5    3.25    0.38
  -6   0  -5    3.48    0.41
  -6   0  -5    2.96    0.27
  -5   0  -5   63.63    5.30
  -5   0  -5   67.57    5.17
  -4   0  -5   19.87    1.85
  -4   0  -5   16.86    1.57
   3   0   5    7.54    0.79
  -3   0  -5    9.04    0.85
   3   0   5    7.40    0.74
   3   0   5    7.29    0.85
  -3   0  -5    7.06    0.77
   3   0   5    7.65    0.82
  -3   0  -5    8.50    0.88
  -3   0  -5    6.31    0.72
  -2   0  -5   33.43    2.49
  -2   0  -5   30.75    2.46
  -2   0  -5   27.76    2.72
   2   0   5   28.00    2.71
   2   0   5   27.78    2.35
  -2   0  -5   24.51    2.34
   2   0   5   26.51    2.44
   1   0   5  398.30   35.22
   1   0   5  463.27   35.25
  -1   0  -5  487.13   35.25
  -1   0  -5  392.71   39.04
   1   0   5  425.97   39.04
  -1   0  -5  434.65   35.23
  -1   0  -5  402.30   33.77
   1   0   5  453.17   33.80
   1   0   5  380.13   29.81
   0   0   5    0.43    0.16
   0   0   5    0.09    0.15
   0   0   5    0.18    0.15
   0   0   5    0.15    0.16
   0   0  -5    0.05    0.15
   0   0   5    0.11    0.14
   0   0   5    0.07    0.13
   0   0  -5    0.20    0.16
   0   0   5    0.43    0.37
   0   0   5    0.18    0.14
  -1   0   5  363.48   23.57
   1   0  -5  329.80   27.80
  -1   0   5  303.60   30.79
  -1   0   5  328.74   27.80
  -1   0   5  346.01   26.64
  -1   0   5  370.74   26.66
  -1   0   5  328.94   22.88
  -1   0   5  301.59   27.79
   1   0  -5  358.26   27.81
  -2   0   5   23.90    1.62
  -2   0   5   17.99    1.91
  -2   0   5   22.22    1.56
  -2   0   5   23.29    1.88
  -3   0   5    6.60    0.72
  -3   0   5    6.35    0.51
  -3   0   5    6.01    0.51
  -3   0   5    5.12    0.64
  -4   0   5   15.51    1.43
  -4   0   5   15.65    1.16
  -4   0   5   15.77    1.17
  -5   0   5   66.81    4.52
  -5   0   5   59.39    4.40
  -5   0   5   57.18    4.74
  -5   0   5   58.01    4.75
  -5   0   5   53.96    4.70
  -5   0   5   61.55    5.03
  -6   0   5    3.09    0.33
  -6   0   5    3.51    0.29
  -6   0   5    3.33    0.28
  -6   0   5    3.07    0.43
  -6   0   5    3.21    0.31
  -6   0   5    3.37    0.32
  -7   0   5    1.86    0.16
  -7   0   5    1.69    0.18
  -7   0   5    1.51    0.17
  -7   0   5    1.70    0.17
  -7   0   5    1.16    0.23
  -8   0   5    0.89    0.09
  -8   0   5    0.80    0.10
  -8   0   5    0.75    0.09
  -8   0   5    0.70    0.08
  -9   0   5    3.85    0.30
  -9   0   5    3.65    0.30
 -10   0   5    0.47    0.04
 -10   1  -5    0.40    0.04
  -9   1  -5    0.57    0.06
  -9  -1  -5    0.77    0.06
  -9  -1  -5    0.77    0.07
  -9  -1  -5    0.62    0.06
  -9  -1  -5    0.65    0.06
  -8   1  -5    0.04    0.03
  -8   1  -5    0.06    0.03
  -8  -1  -5    0.03    0.02
  -8  -1  -5    0.06    0.04
  -7   1  -5   19.00    2.09
  -7   1  -5   22.03    1.62
  -7   1  -5   21.57    1.68
  -7   1  -5   26.25    1.84
  -7  -1  -5   21.77    1.68
  -7  -1  -5   21.61    1.76
  -7  -1  -5   23.68    2.09
  -6   1  -5    0.88    0.21
  -6   1  -5    0.88    0.26
  -6   1  -5    0.67    0.09
  -6   1  -5    0.47    0.16
  -6   1  -5    0.93    0.23
  -6  -1  -5    0.66    0.15
  -6  -1  -5    0.66    0.18
  -6  -1  -5    0.40    0.21
  -6  -1  -5    0.61    0.28
  -6  -1  -5    0.67    0.10
  -5   1  -5    1.09    0.22
  -5   1  -5    0.87    0.13
  -5   1  -5    1.55    0.32
  -5   1  -5    0.71    0.22
  -5  -1  -5    1.29    0.32
  -5  -1  -5    1.01    0.24
  -5  -1  -5    0.64    0.19
  -5  -1  -5    0.75    0.23
  -4   1  -5    1.31    0.25
  -4   1  -5    1.68    0.33
  -4  -1  -5    1.42    0.28
  -4  -1  -5    1.74    0.37
  -4  -1  -5    1.03    0.26
  -3   1  -5   84.71    7.18
  -3   1  -5  103.50    8.33
   3   1   5   80.77    7.20
   3   1   5   86.36    8.35
   3  -1   5   87.26    7.19
  -3  -1  -5  104.33    7.61
   3  -1   5   98.41    8.32
  -3  -1  -5   77.93    7.20
  -3  -1  -5   83.82    8.34
   2   1   5   -0.01    0.21
   2   1   5    0.44    0.29
  -2   1  -5    0.24    0.16
   2   1   5    0.00    0.21
  -2   1  -5    0.22    0.20
   2   1   5    0.18    0.26
  -2   1  -5    0.03    0.19
   2   1   5   -0.02    0.21
  -2   1  -5    0.07    0.21
   2  -1   5    0.23    0.15
   2  -1   5    0.15    0.13
  -2  -1  -5    0.00    0.20
   2  -1   5    0.19    0.20
   2  -1   5    0.19    0.19
   2  -1   5    0.14    0.20
  -2  -1  -5    0.13    0.29
  -2  -1  -5    0.06    0.22
   1   1   5   48.05    4.20
   1   1   5   43.52    4.18
  -1   1  -5   53.31    4.18
   1   1   5   46.10    4.02
   1   1   5   51.92    4.05
  -1   1  -5   44.34    4.61
  -1   1  -5   52.18    4.18
  -1   1  -5   47.64    4.01
   1   1   5   49.73    4.64
   1  -1   5   49.46    4.16
   1  -1   5   55.54    4.62
   1  -1   5   49.66    4.17
   1  -1   5   49.60    3.51
  -1  -1  -5   55.87    4.23
  -1  -1  -5   45.69    4.19
   0   1  -5   44.92    3.38
   0   1   5   37.71    3.24
   0   1  -5   41.38    3.39
   0   1   5   38.68    2.86
   0   1   5   43.87    3.74
   0   1   5   36.80    3.29
   0   1   5   42.89    3.38
   0   1   5   41.74    2.75
   0  -1   5   41.78    2.86
   0  -1   5   40.80    3.72
   0  -1   5   37.40    3.36
   0  -1  -5   33.67    3.39
   0  -1   5   37.09    3.36
  -1   1   5   36.53    3.65
  -1   1   5   46.73    3.70
   1   1  -5   43.41    3.73
  -1   1   5   49.32    3.56
  -1   1   5   48.46    3.06
  -1   1   5   43.56    3.17
   1   1  -5   48.87    3.74
   1  -1  -5   47.67    3.71
  -1  -1   5   40.82    3.71
  -1  -1   5   42.67    4.12
  -1  -1   5   45.02    3.17
  -1  -1   5   38.19    3.71
  -1  -1   5   38.51    4.10
  -1  -1   5   49.53    3.57
   2   1  -5    0.16    0.15
  -2   1   5    0.34    0.14
  -2   1   5    0.06    0.14
  -2   1   5    0.05    0.14
  -2   1   5    0.22    0.39
  -2  -1   5    0.04    0.27
  -2  -1   5    0.24    0.23
  -2  -1   5    0.13    0.10
  -2  -1   5    0.12    0.18
  -2  -1   5    0.53    0.17
  -2  -1   5    0.10    0.18
  -2  -1   5    0.15    0.11
  -2  -1   5    0.04    0.10
  -2  -1   5   -0.09    0.19
  -3   1   5   84.33    5.66
  -3   1   5   75.35    6.43
  -3   1   5   83.89    5.51
   3   1  -5   75.86    6.64
  -3   1   5   81.98    6.26
  -3  -1   5   79.31    5.67
  -3  -1   5   81.43    6.35
  -3  -1   5   78.05    6.37
  -4   1   5    1.41    0.30
  -4   1   5    1.28    0.22
  -4   1   5    1.58    0.25
  -4   1   5    1.43    0.32
  -4  -1   5    1.49    0.41
  -4  -1   5    1.83    0.25
  -5   1   5    1.13    0.23
  -5   1   5    0.79    0.18
  -5   1   5    1.19    0.14
  -5   1   5    0.82    0.13
  -5   1   5    1.14    0.19
  -5   1   5    1.06    0.18
  -5   1   5    0.88    0.24
  -5   1   5    1.07    0.14
  -5  -1   5    1.37    0.19
  -5  -1   5    1.23    0.19
  -5  -1   5    1.32    0.16
  -5  -1   5    1.28    0.13
  -5  -1   5    1.12    0.14
  -5  -1   5    0.96    0.27
  -5  -1   5    1.13    0.22
  -5  -1   5    1.32    0.18
  -6   1   5    0.60    0.20
  -6   1   5    0.56    0.19
  -6   1   5    0.67    0.13
  -6   1   5    0.82    0.11
  -6   1   5    0.62    0.09
  -6   1   5    0.71    0.13
  -6   1   5    0.78    0.14
  -6  -1   5    0.74    0.13
  -6  -1   5    0.75    0.10
  -6  -1   5    0.98    0.12
  -6  -1   5    0.74    0.10
  -6  -1   5    0.71    0.12
  -6  -1   5    0.81    0.23
  -6  -1   5    0.73    0.13
  -7   1   5   22.53    1.85
  -7   1   5   20.65    1.86
  -7   1   5   23.57    1.73
  -7   1   5   24.61    1.78
  -7  -1   5   23.72    1.86
  -7  -1   5   25.49    1.85
  -7  -1   5   21.18    1.88
  -7  -1   5   24.18    1.98
  -8   1   5    0.00    0.03
  -8   1   5    0.03    0.03
  -8   1   5    0.02    0.04
  -8  -1   5    0.03    0.03
  -8  -1   5    0.04    0.03
  -8  -1   5    0.05    0.03
  -9   1   5    0.68    0.07
  -9   1   5    0.64    0.07
  -9  -1   5    0.67    0.07
  -9  -1   5    0.73    0.06
  -9  -1   5    0.73    0.06
 -10   1   5    0.37    0.03
 -10  -1   5    0.33    0.03
  -9   2  -5    3.06    0.25
  -9  -2  -5    3.32    0.25
  -9  -2  -5    3.56    0.25
  -8   2  -5    0.36    0.05
  -8   2  -5    0.40    0.05
  -8  -2  -5    0.50    0.06
  -8  -2  -5    0.38    0.04
  -7   2  -5    0.63    0.09
  -7   2  -5    0.67    0.08
  -7  -2  -5    0.86    0.12
  -6   2  -5    1.56    0.16
  -6   2  -5    2.00    0.34
  -6   2  -5    1.32    0.24
  -6   2  -5    1.53    0.30
  -6   2  -5    1.74    0.28
  -6  -2  -5    1.51    0.22
  -6  -2  -5    1.77    0.16
  -6  -2  -5    1.22    0.22
  -5   2  -5   45.65    4.38
  -5   2  -5   50.65    3.79
  -5   2  -5   42.16    3.66
  -5   2  -5   46.13    3.51
  -5  -2  -5   47.47    3.64
  -4   2  -5   17.14    1.56
  -4   2  -5   15.39    1.35
  -4  -2  -5   13.93    1.29
   3   2   5   15.30    1.44
  -3   2  -5   17.37    1.46
   3   2   5   17.62    1.79
  -3   2  -5   18.16    1.67
  -3  -2  -5   15.45    1.39
  -2   2  -5   10.58    1.07
  -2   2  -5    9.53    0.94
   2   2   5   10.90    1.19
   2   2   5   12.02    1.00
  -2   2  -5   12.38    1.02
   2   2   5    8.43    1.05
   2   2   5    8.15    0.97
   2  -2   5    9.53    0.78
   2  -2   5   10.95    1.07
  -2  -2  -5    8.98    0.89
   2  -2   5   10.52    0.94
  -2  -2  -5   13.38    1.18
  -1   2  -5  107.20    8.33
   1   2   5  100.66    9.26
   1   2   5  111.50    7.95
   1  -2   5   94.86    8.32
   1  -2   5   95.43    9.18
   1  -2   5   90.74    8.30
   1  -2   5  102.58    7.97
   1  -2   5   94.15    7.00
   0   2   5    0.17    0.27
   0   2   5    0.30    0.28
   0   2   5    0.26    0.26
   0   2   5   -0.10    0.22
   0   2   5    0.28    0.26
   0   2  -5    0.06    0.21
   0  -2   5    0.11    0.17
   0  -2   5    0.14    0.17
   0  -2   5    0.23    0.18
   0  -2   5    0.15    0.19
   0  -2   5    0.04    0.17
  -1   2   5   89.83    7.53
  -1   2   5   93.44    7.23
  -1   2   5   80.44    7.21
  -1   2   5   92.09    7.22
  -1   2   5   95.86    6.19
  -1   2   5   89.47    8.31
  -1   2   5   86.48    8.33
  -1  -2   5   91.23    7.53
  -1  -2   5   75.34    8.31
  -1  -2   5  104.18    7.23
  -1  -2   5   92.74    6.38
  -2   2   5    8.76    0.84
  -2   2   5   10.10    0.89
  -2   2   5    9.47    0.96
  -2   2   5   11.00    1.08
  -2   2   5    9.79    0.77
  -2   2   5   10.66    0.97
  -2   2   5   11.30    0.85
  -2  -2   5    7.03    1.03
  -2  -2   5   10.28    0.83
  -2  -2   5   11.32    0.92
  -3   2   5   17.26    1.24
  -3   2   5   16.01    1.53
  -3  -2   5   18.27    1.43
  -3  -2   5   16.84    1.30
  -3  -2   5   15.91    1.54
  -3  -2   5   16.07    1.67
  -4   2   5   14.99    1.09
  -4   2   5   13.05    1.33
  -4   2   5   13.47    1.14
  -4   2   5   15.37    1.12
  -4   2   5   14.25    1.32
  -4  -2   5   12.90    1.41
  -4  -2   5   14.19    1.21
  -4  -2   5   15.34    1.23
  -4  -2   5   14.85    1.34
  -4  -2   5   16.00    1.23
  -4  -2   5   14.13    1.10
  -4  -2   5   14.76    1.30
  -4  -2   5   14.25    1.13
  -4  -2   5   14.71    1.11
  -4  -2   5   15.72    1.12
  -5   2   5   40.26    3.68
  -5   2   5   39.99    3.70
  -5   2   5   46.72    4.02
  -5   2   5   50.81    3.48
  -5   2   5   51.69    3.57
  -5   2   5   48.25    3.28
  -5   2   5   39.51    3.74
  -5  -2   5   48.90    3.45
  -5  -2   5   48.38    3.76
  -5  -2   5   50.75    3.70
  -5  -2   5   44.57    3.45
  -5  -2   5   52.29    3.75
  -5  -2   5   46.30    3.38
  -5  -2   5   48.82    3.98
  -6   2   5    1.46    0.20
  -6   2   5    1.49    0.22
  -6   2   5    1.42    0.17
  -6   2   5    1.71    0.17
  -6   2   5    1.72    0.17
  -6   2   5    1.84    0.28
  -6  -2   5    1.78    0.16
  -6  -2   5    1.77    0.19
  -6  -2   5    1.34    0.16
  -6  -2   5    1.92    0.19
  -6  -2   5    1.83    0.20
  -6  -2   5    1.56    0.26
  -7   2   5    0.69    0.11
  -7   2   5    0.52    0.08
  -7   2   5    0.66    0.09
  -7   2   5    0.70    0.10
  -7  -2   5    0.84    0.08
  -7  -2   5    0.84    0.10
  -7  -2   5    0.83    0.11
  -7  -2   5    0.86    0.10
  -8   2   5    0.44    0.06
  -8   2   5    0.35    0.05
  -8   2   5    0.31    0.05
  -8  -2   5    0.29    0.05
  -8  -2   5    0.39    0.05
  -9   2   5    3.60    0.26
  -9   2   5    3.36    0.28
  -9   2   5    2.83    0.27
  -9  -2   5    3.89    0.29
  -9  -2   5    3.39    0.27
  -9   3  -5    0.18    0.02
  -9  -3  -5    0.19    0.02
  -9  -3  -5    0.21    0.02
  -9  -3  -5    0.23    0.02
  -8   3  -5    0.02    0.02
  -8   3  -5    0.03    0.02
  -8  -3  -5    0.03    0.02
  -8  -3  -5    0.01    0.01
  -7   3  -5    8.26    0.66
  -7   3  -5    9.30    0.64
  -7   3  -5    8.27    0.69
  -7  -3  -5    8.94    0.82
  -7  -3  -5    8.12    0.65
  -6   3  -5    0.51    0.23
  -6   3  -5    0.40    0.11
  -6   3  -5    0.39    0.07
  -6   3  -5    0.42    0.07
  -6  -3  -5    0.42    0.10
  -5   3  -5    0.36    0.08
  -5   3  -5    0.30    0.19
  -5   3  -5    0.45    0.21
  -5   3  -5    0.54    0.18
  -5   3  -5    0.34    0.09
  -5  -3  -5    0.51    0.14
  -4   3  -5    0.78    0.26
  -4   3  -5    1.15    0.25
  -4   3  -5    0.88    0.26
   2   3   5    0.98    0.43
   2   3   5    0.67    0.26
   2   3   5    0.86    0.30
   1   3   5   31.75    2.75
   1   3   5   37.79    2.74
   1  -3   5   31.49    2.74
   1  -3   5   30.63    2.38
   0   3   5    9.76    0.91
   0   3   5    9.55    0.87
   0  -3   5    8.65    0.88
   0  -3   5    8.33    0.76
  -1   3   5   36.62    2.90
  -1   3   5   34.25    2.91
  -1   3   5   30.62    2.47
  -1   3   5   39.77    3.36
  -1  -3   5   35.76    2.94
  -1  -3   5   32.90    2.57
  -2   3   5    0.75    0.23
  -2   3   5    0.96    0.26
  -2   3   5    0.71    0.29
  -2   3   5    0.84    0.23
  -2  -3   5    0.88    0.30
  -2  -3   5    1.17    0.28
  -2  -3   5    0.63    0.25
  -3   3   5   72.29    4.98
  -3   3   5   69.11    5.32
  -3   3   5   67.24    6.12
  -3   3   5   72.77    5.26
  -3   3   5   66.14    5.45
  -3   3   5   78.23    5.67
  -3   3   5   72.07    5.42
  -3   3   5   72.44    5.81
  -3  -3   5   74.80    6.79
  -3  -3   5   68.45    5.29
  -3  -3   5   70.49    5.28
  -3  -3   5   72.34    5.83
  -3  -3   5   78.22    5.45
  -3  -3   5   69.72    6.70
  -3  -3   5   73.94    5.16
  -4   3   5    1.23    0.14
  -4   3   5    1.01    0.22
  -4   3   5    1.27    0.17
  -4   3   5    1.29    0.16
  -4   3   5    1.35    0.23
  -4   3   5    1.13    0.18
  -4   3   5    1.05    0.25
  -4  -3   5    1.20    0.27
  -4  -3   5    1.18    0.17
  -4  -3   5    1.25    0.27
  -4  -3   5    1.32    0.31
  -4  -3   5    1.84    0.31
  -4  -3   5    1.45    0.16
  -4  -3   5    1.26    0.17
  -4  -3   5    1.30    0.21
  -4  -3   5    1.30    0.18
  -5   3   5    0.38    0.11
  -5   3   5    0.49    0.11
  -5   3   5    0.45    0.06
  -5   3   5    0.19    0.20
  -5   3   5    0.30    0.16
  -5   3   5    0.49    0.12
  -5  -3   5    0.26    0.17
  -5  -3   5    0.63    0.18
  -5  -3   5    0.45    0.10
  -5  -3   5    0.56    0.10
  -5  -3   5    0.46    0.22
  -5  -3   5    0.43    0.16
  -5  -3   5    0.65    0.08
  -5  -3   5    0.58    0.10
  -5  -3   5    0.58    0.13
  -6   3   5    0.39    0.09
  -6   3   5    0.43    0.11
  -6   3   5    0.48    0.09
  -6   3   5    0.47    0.10
  -6  -3   5    0.53    0.08
  -6  -3   5    0.51    0.08
  -6  -3   5    0.46    0.10
  -6  -3   5    0.36    0.12
  -6  -3   5    0.38    0.08
  -7   3   5    8.61    0.76
  -7   3   5    9.47    0.71
  -7   3   5    9.41    0.72
  -7  -3   5    9.56    0.80
  -7  -3   5    9.08    0.70
  -7  -3   5    9.16    0.74
  -7  -3   5   10.08    0.69
  -8   3   5    0.03    0.03
  -8   3   5    0.01    0.02
  -8  -3   5    0.03    0.02
  -8  -3   5    0.01    0.01
  -9   3   5    0.22    0.03
  -9   3   5    0.20    0.03
  -9  -3   5    0.26    0.03
  -8   4  -5    0.14    0.02
  -8   4  -5    0.14    0.02
  -8  -4  -5    0.12    0.01
  -8  -4  -5    0.12    0.02
  -7   4  -5    0.33    0.04
  -7   4  -5    0.30    0.05
  -7   4  -5    0.32    0.05
  -7  -4  -5    0.40    0.05
  -7  -4  -5    0.31    0.04
  -7  -4  -5    0.38    0.04
  -6   4  -5    0.58    0.08
  -6   4  -5    0.49    0.09
  -6   4  -5    0.55    0.07
  -6  -4  -5    0.62    0.10
  -5   4  -5   17.51    1.81
  -5   4  -5   19.62    1.45
  -5   4  -5   19.88    1.52
  -5  -4  -5   18.76    1.80
  -4   4  -5    4.72    0.53
   3   4   5    6.51    0.69
  -3   4  -5    6.94    0.73
   2   4   5    3.10    0.46
   2   4   5    2.35    0.36
   2   4   5    2.62    0.51
   1   4   5   31.13    3.22
   1   4   5   34.33    2.82
   1   4   5   34.87    2.78
   1   4   5   38.84    3.30
   1   4   5   31.92    2.58
   0   4   5    0.15    0.19
   0   4   5    0.13    0.10
   0   4   5    0.08    0.25
   0   4   5    0.17    0.11
   0   4   5    0.22    0.19
   0   4   5   -0.04    0.20
   0   4   5    0.15    0.09
   0   4   5    0.07    0.21
   0  -4   5    0.40    0.26
   0  -4   5    1.13    0.32
   0  -4   5    0.23    0.28
   0  -4   5   -0.06    0.16
  -1   4   5   36.98    3.04
  -1   4   5   31.70    2.26
  -1   4   5   32.03    2.40
  -1   4   5   35.36    2.63
  -1   4   5   31.69    2.60
  -1   4   5   29.69    2.32
  -1   4   5   30.60    2.98
  -1   4   5   28.94    2.35
  -1  -4   5   28.75    2.68
  -1  -4   5   27.89    2.42
  -1  -4   5   30.88    2.36
  -1  -4   5   33.63    3.04
  -2   4   5    3.08    0.40
  -2   4   5    3.17    0.31
  -2   4   5    3.11    0.36
  -2   4   5    3.60    0.44
  -2   4   5    3.17    0.28
  -2   4   5    2.98    0.30
  -2   4   5    3.00    0.29
  -2   4   5    3.28    0.36
  -2   4   5    3.13    0.41
  -2  -4   5    2.86    0.32
  -2  -4   5    2.99    0.46
  -2  -4   5    3.12    0.45
  -2  -4   5    2.11    0.32
  -2  -4   5    3.26    0.52
  -3   4   5    8.31    0.63
  -3   4   5    8.19    0.70
  -3   4   5    8.36    0.72
  -3   4   5    8.22    0.76
  -3   4   5    7.68    0.81
  -3   4   5    8.46    0.66
  -3   4   5    8.38    0.80
  -3   4   5    8.36    0.64
  -3   4   5    7.93    0.68
  -3  -4   5    8.59    0.67
  -3  -4   5    8.52    0.86
  -3  -4   5    8.45    0.76
  -3  -4   5    8.78    0.83
  -3  -4   5    7.02    0.65
  -3  -4   5    7.57    0.65
  -4   4   5    5.77    0.48
  -4   4   5    5.03    0.52
  -4   4   5    5.65    0.54
  -4   4   5    5.77    0.43
  -4   4   5    5.95    0.47
  -4   4   5    6.19    0.50
  -4  -4   5    5.75    0.61
  -4  -4   5    4.58    0.51
  -4  -4   5    5.54    0.46
  -4  -4   5    5.51    0.45
  -4  -4   5    5.40    0.46
  -4  -4   5    6.32    0.57
  -5   4   5   21.03    1.61
  -5   4   5   21.61    1.68
  -5   4   5   20.76    1.53
  -5   4   5   20.65    1.57
  -5   4   5   21.26    1.80
  -5   4   5   19.92    1.54
  -5  -4   5   20.34    1.55
  -5  -4   5   23.15    1.60
  -5  -4   5   21.23    1.54
  -5  -4   5   20.97    1.59
  -5  -4   5   19.28    1.77
  -6   4   5    0.76    0.10
  -6   4   5    0.79    0.10
  -6   4   5    0.75    0.10
  -6  -4   5    0.81    0.09
  -6  -4   5    0.71    0.07
  -6  -4   5    0.76    0.08
  -6  -4   5    0.69    0.09
  -7   4   5    0.39    0.06
  -7   4   5    0.42    0.06
  -7   4   5    0.42    0.06
  -7  -4   5    0.51    0.05
  -7  -4   5    0.46    0.06
  -7  -4   5    0.48    0.06
  -8   4   5    0.08    0.02
  -8  -4   5    0.13    0.02
  -8  -4   5    0.14    0.01
  -7   5  -5    3.21    0.25
  -7   5  -5    3.31    0.23
  -7   5  -5    2.96    0.23
  -7  -5  -5    2.76    0.26
  -7  -5  -5    2.98    0.29
  -7  -5  -5    3.00    0.23
  -6   5  -5    0.04    0.03
  -6   5  -5    0.06    0.03
  -6  -5  -5    0.05    0.03
  -6  -5  -5    0.05    0.01
  -5   5  -5    0.06    0.04
  -5   5  -5    0.12    0.05
  -5   5  -5    0.09    0.07
  -5  -5  -5    0.12    0.05
  -4   5  -5    0.13    0.06
  -4   5  -5    0.04    0.11
   4   5   5   -0.04    0.08
   3   5   5   13.00    1.21
  -3   5  -5   12.02    1.23
   2   5   5    0.06    0.11
   2   5   5    0.05    0.07
  -2   5  -5    0.21    0.18
   2   5   5    0.06    0.05
   1   5   5    7.17    0.61
   1   5   5    6.94    0.59
   1   5   5    8.51    0.76
   1   5   5    8.32    0.76
   1   5   5    7.80    0.61
   1   5   5    7.43    0.85
   0   5   5    3.38    0.29
   0   5   5    3.78    0.43
   0   5   5    2.94    0.28
   0   5   5    3.31    0.35
   0   5   5    3.36    0.47
   0   5   5    3.62    0.30
   0   5   5    3.27    0.37
   0  -5   5    3.27    0.49
   0  -5   5    3.64    0.50
  -1   5   5    7.50    0.74
  -1   5   5    8.70    0.63
  -1   5   5    8.22    0.65
  -1   5   5    7.78    0.84
  -1   5   5    7.92    0.61
  -1   5   5    7.19    0.60
  -1   5   5    7.21    0.60
  -1   5   5    7.73    0.75
  -1  -5   5    7.90    0.82
  -1  -5   5    7.51    0.73
  -2   5   5   -0.06    0.07
  -2   5   5    0.07    0.06
  -2   5   5    0.07    0.08
  -2   5   5    0.14    0.07
  -2   5   5   -0.01    0.19
  -2   5   5    0.10    0.20
  -2  -5   5    0.27    0.24
  -2  -5   5    0.02    0.15
  -2  -5   5    0.01    0.09
  -2  -5   5   -0.19    0.28
  -3   5   5   14.84    1.11
  -3   5   5   16.52    1.28
  -3   5   5   15.51    1.10
  -3   5   5   15.71    1.13
  -3   5   5   14.39    1.12
  -3   5   5   13.91    1.14
  -3  -5   5   14.66    1.14
  -3  -5   5   15.29    1.18
  -3  -5   5   13.27    1.10
  -3  -5   5   14.68    1.41
  -3  -5   5   13.86    1.10
  -4   5   5    0.25    0.07
  -4   5   5    0.11    0.06
  -4   5   5    0.17    0.06
  -4   5   5    0.22    0.06
  -4  -5   5    0.18    0.07
  -4  -5   5    0.10    0.06
  -4  -5   5    0.17    0.06
  -5   5   5    0.08    0.03
  -5   5   5    0.17    0.04
  -5   5   5    0.09    0.04
  -5   5   5    0.11    0.05
  -5  -5   5    0.13    0.04
  -5  -5   5    0.11    0.03
  -5  -5   5    0.12    0.04
  -6   5   5    0.08    0.03
  -6   5   5    0.04    0.03
  -6   5   5    0.12    0.03
  -6  -5   5    0.07    0.02
  -6  -5   5    0.04    0.03
  -6  -5   5    0.09    0.01
  -7   5   5    3.60    0.31
  -7   5   5    3.63    0.30
  -7  -5   5    4.21    0.28
  -7  -5   5    3.90    0.28
  -6   6  -5    0.23    0.02
   6   6   5    0.14    0.02
  -6  -6  -5    0.16    0.02
  -5   6  -5    3.61    0.28
  -5   6  -5    3.82    0.29
  -5  -6  -5    3.38    0.34
  -4   6  -5    0.68    0.11
  -4   6  -5    0.82    0.08
   4   6   5    0.82    0.09
  -4  -6  -5    0.78    0.10
   3   6   5    0.69    0.10
  -3   6  -5    0.66    0.12
   2   6   5    0.54    0.08
  -2   6  -5    0.68    0.14
   2   6   5    0.77    0.10
  -1   6  -5    8.64    0.95
   1   6   5   10.67    0.75
   1   6   5   10.52    0.94
   1  -6   5    9.18    0.97
   0  -6   5    2.01    0.26
  -1   6   5   10.61    0.78
  -1   6   5   11.26    0.81
  -1   6   5   10.53    0.81
  -1  -6   5   10.89    1.02
  -1  -6   5    9.38    0.79
  -2   6   5    0.58    0.07
  -2   6   5    0.53    0.06
  -2   6   5    0.71    0.08
  -2  -6   5    0.65    0.08
  -2  -6   5    0.44    0.10
  -2  -6   5    0.58    0.08
  -3   6   5    0.83    0.09
  -3   6   5    0.75    0.08
  -3   6   5    0.60    0.06
  -3  -6   5    0.81    0.09
  -3  -6   5    0.80    0.08
  -3  -6   5    0.88    0.08
  -4   6   5    0.90    0.08
  -4   6   5    1.07    0.09
  -4  -6   5    0.95    0.08
  -4  -6   5    0.78    0.09
  -4  -6   5    1.07    0.09
  -5   6   5    3.81    0.29
  -5   6   5    3.92    0.30
  -5  -6   5    3.78    0.30
  -5  -6   5    3.88    0.29
  -5  -6   5    4.10    0.29
  -6   6   5    0.25    0.03
  -6  -6   5    0.25    0.02
  -6  -6   5    0.25    0.02
   4   7   5    0.02    0.01
  -4   7  -5    0.00    0.01
  -4   7  -5    0.02    0.01
  -4  -7  -5    0.00    0.01
  -3   7  -5    1.76    0.15
   3   7   5    1.31    0.12
  -3   7  -5    1.52    0.12
   3   7   5    1.47    0.15
   2   7   5   -0.01    0.01
   2   7   5    0.05    0.02
  -2   7  -5    0.09    0.03
   2  -7   5    0.15    0.04
  -1   7  -5    1.19    0.12
   1   7   5    1.01    0.09
   1   7   5    1.02    0.09
   1  -7   5    1.18    0.12
   0   7   5    0.53    0.05
   0   7  -5    0.70    0.09
   0   7   5    0.64    0.05
   0   7   5    0.56    0.06
   0  -7   5    0.70    0.08
  -1   7   5    1.15    0.09
  -1   7   5    1.05    0.09
  -1   7   5    1.01    0.09
  -2   7   5    0.01    0.01
  -2   7   5    0.04    0.02
  -2   7   5    0.00    0.02
  -2  -7   5    0.00    0.02
  -2  -7   5    0.02    0.02
  -2  -7   5    0.06    0.02
  -3   7   5    2.04    0.15
  -3   7   5    1.98    0.15
  -3  -7   5    1.89    0.15
  -3  -7   5    1.94    0.15
  -4   7   5    0.00    0.01
  -4   7   5    0.03    0.01
  -4  -7   5    0.02    0.01
  -4  -7   5    0.01    0.01
  -9   0  -6    0.01    0.01
  -8   0  -6    0.60    0.06
  -7   0  -6   23.11    1.73
  -7   0  -6   22.49    2.16
  -6   0  -6    4.36    0.44
  -6   0  -6    3.42    0.40
  -6   0  -6    3.68    0.31
  -5   0  -6    1.97    0.31
  -5   0  -6    1.51    0.25
   3   0   6  183.79   15.56
   3   0   6  207.16   18.01
   2   0   6    0.06    0.19
   2   0   6    0.35    0.21
   2   0   6    0.27    0.19
  -2   0  -6    0.18    0.29
  -1   0  -6  110.76    8.16
   1   0   6   98.25    9.00
   1   0   6   87.35    6.86
  -1   0  -6   96.19    8.14
   1   0   6   89.36    8.12
   1   0   6  101.61    8.14
   1   0   6   99.46    7.80
   0   0  -6   93.76    7.08
   0   0   6   88.75    7.07
   0   0   6   85.99    6.78
   0   0   6   84.57    7.81
   0   0   6   78.51    5.98
   0   0  -6   87.72    7.08
   0   0   6   74.48    7.06
   1   0  -6   82.02    6.33
  -1   0   6   78.68    6.99
  -1   0   6   65.43    6.99
  -1   0   6   74.71    6.31
  -1   0   6   77.81    6.06
  -1   0   6   74.41    6.05
  -1   0   6   71.16    6.32
  -1   0   6   83.08    5.39
   1   0  -6   77.52    6.33
  -2   0   6    0.19    0.37
  -2   0   6   -0.09    0.15
  -2   0   6    0.27    0.14
  -3   0   6  126.43   11.29
  -3   0   6  141.13    9.78
  -3   0   6  147.03   11.12
  -3   0   6  157.35   10.06
  -4   0   6    0.14    0.13
  -4   0   6    0.44    0.23
  -5   0   6    1.76    0.25
  -5   0   6    1.84    0.19
  -5   0   6    1.69    0.22
  -5   0   6    1.96    0.21
  -5   0   6    1.68    0.32
  -5   0   6    1.83    0.20
  -5   0   6    1.59    0.17
  -6   0   6    4.18    0.34
  -6   0   6    4.34    0.39
  -6   0   6    4.75    0.36
  -6   0   6    4.03    0.38
  -6   0   6    3.68    0.47
  -6   0   6    4.11    0.39
  -7   0   6   25.36    2.06
  -7   0   6   25.49    2.05
  -7   0   6   27.06    1.97
  -7   0   6   25.53    2.19
  -8   0   6    0.54    0.06
  -8   0   6    0.56    0.07
  -8   0   6    0.59    0.07
  -9   0   6    0.02    0.01
  -9   0   6    0.03    0.01
  -9   1  -6    1.46    0.12
  -9  -1  -6    1.48    0.12
  -9  -1  -6    1.60    0.12
  -9  -1  -6    1.55    0.12
  -8   1  -6    1.42    0.12
  -8   1  -6    1.16    0.12
  -8  -1  -6    1.73    0.15
  -8  -1  -6    1.49    0.12
  -7   1  -6    0.10    0.04
  -7   1  -6    0.14    0.08
  -7  -1  -6    0.13    0.04
  -7  -1  -6    0.14    0.07
  -6   1  -6    0.20    0.12
  -6   1  -6    0.07    0.18
  -6   1  -6   -0.02    0.22
  -6   1  -6    0.16    0.18
  -6   1  -6    0.13    0.06
  -6  -1  -6    0.03    0.12
  -6  -1  -6    0.21    0.11
  -5   1  -6   21.52    2.05
   5   1   6   19.22    1.78
  -5  -1  -6   23.47    1.77
  -4  -1  -6    8.69    0.80
   3   1   6   63.29    5.67
   3   1   6   67.04    6.57
   3   1   6   68.41    5.62
   3  -1   6   79.87    6.56
   3  -1   6   71.78    5.67
  -2   1  -6    2.73    0.42
   2   1   6    2.09    0.40
   2   1   6    2.38    0.43
   2   1   6    2.34    0.38
   2   1   6    3.74    0.49
   2  -1   6    2.31    0.38
   2  -1   6    2.59    0.35
   2  -1   6    2.64    0.38
   2  -1   6    2.31    0.27
   1   1   6  222.88   21.22
   1   1   6  235.21   20.33
  -1   1  -6  290.53   21.24
   1   1   6  265.07   20.20
   1   1   6  248.61   23.50
   1  -1   6  275.65   20.33
   1  -1   6  268.86   23.50
   1  -1   6  247.90   21.21
   1  -1   6  245.31   17.93
   1  -1   6  262.42   21.22
   0   1   6    0.09    0.17
   0   1  -6    0.06    0.18
   0   1   6    0.01    0.14
   0   1   6    0.04    0.09
   0   1   6    0.02    0.19
   0   1   6    0.14    0.15
   0   1   6    0.26    0.34
   0   1   6    0.01    0.21
   0  -1   6    0.05    0.15
   0  -1   6    0.23    0.16
   0  -1   6    0.13    0.15
   0  -1  -6    0.11    0.21
   0  -1   6    0.09    0.15
   0  -1   6   -0.08    0.14
  -1   1   6  237.16   16.16
  -1   1   6  257.33   21.11
  -1   1   6  250.98   19.06
  -1   1   6  246.13   15.69
  -1  -1   6  227.32   16.16
  -1  -1   6  235.14   18.28
  -1  -1   6  204.02   19.08
  -1  -1   6  209.22   19.07
  -1  -1   6  207.88   21.12
  -2   1   6    1.85    0.48
  -2   1   6    2.28    0.26
  -2   1   6    1.94    0.22
  -2  -1   6    1.90    0.37
  -2  -1   6    1.51    0.30
  -2  -1   6    2.07    0.22
  -2  -1   6    1.68    0.22
  -2  -1   6    1.42    0.28
  -2  -1   6    1.12    0.26
  -2  -1   6    2.01    0.24
  -3   1   6   60.94    4.11
  -3   1   6   57.94    4.65
  -3   1   6   57.37    4.83
  -3   1   6   61.64    4.23
  -3  -1   6   59.67    4.79
  -3  -1   6   58.63    4.23
  -4   1   6    7.90    0.65
  -4   1   6    7.80    0.81
  -4   1   6    8.17    0.77
  -4   1   6    8.03    0.65
  -4  -1   6    8.18    0.66
  -4  -1   6    9.33    0.75
  -4  -1   6    7.12    0.73
  -4  -1   6    8.59    0.90
  -4  -1   6    7.78    0.72
  -5   1   6   22.13    2.03
  -5   1   6   22.57    1.73
  -5   1   6   21.14    1.90
  -5   1   6   22.46    1.92
  -5   1   6   26.83    1.80
  -5   1   6   21.32    1.99
  -5   1   6   25.72    1.70
  -5   1   6   22.49    1.88
  -5   1   6   25.05    1.75
  -5  -1   6   22.90    1.99
  -5  -1   6   22.60    1.90
  -5  -1   6   23.35    1.74
  -5  -1   6   26.41    2.02
  -5  -1   6   23.65    1.73
  -5  -1   6   23.15    1.80
  -5  -1   6   22.68    1.89
  -5  -1   6   23.95    1.72
  -6   1   6   -0.06    0.09
  -6   1   6    0.14    0.18
  -6   1   6    0.14    0.07
  -6   1   6    0.21    0.05
  -6   1   6    0.15    0.09
  -6   1   6    0.14    0.07
  -6   1   6    0.06    0.06
  -6  -1   6    0.08    0.07
  -6  -1   6   -0.01    0.07
  -6  -1   6    0.09    0.07
  -6  -1   6    0.08    0.07
  -6  -1   6    0.14    0.17
  -6  -1   6    0.20    0.08
  -7   1   6    0.10    0.05
  -7   1   6    0.14    0.05
  -7   1   6    0.16    0.06
  -7   1   6    0.19    0.07
  -7  -1   6    0.15    0.05
  -7  -1   6    0.16    0.05
  -7  -1   6    0.14    0.05
  -8   1   6    1.38    0.14
  -8   1   6    1.57    0.13
  -8   1   6    1.52    0.14
  -8  -1   6    1.57    0.14
  -8  -1   6    1.51    0.14
  -8  -1   6    1.46    0.14
  -9   1   6    1.59    0.14
  -9   1   6    1.71    0.14
  -9  -1   6    1.59    0.15
  -9  -1   6    1.80    0.14
  -9  -1   6    1.87    0.14
  -9   2  -6    0.01    0.01
  -9   2  -6    0.01    0.01
  -9  -2  -6    0.00    0.01
  -9  -2  -6    0.00    0.01
  -8   2  -6    0.24    0.03
  -8   2  -6    0.17    0.03
  -8  -2  -6    0.21    0.03
  -8  -2  -6    0.16    0.02
  -7   2  -6   17.68    1.30
  -7   2  -6   14.94    1.62
  -7  -2  -6   18.75    1.62
  -6   2  -6    2.95    0.36
  -6   2  -6    4.79    0.49
  -6   2  -6    3.29    0.27
  -6  -2  -6    3.20    0.35
  -5   2  -6    0.69    0.18
  -5  -2  -6    0.29    0.14
  -5  -2  -6    0.51    0.15
   4   2   6    0.74    0.23
  -4  -2  -6    0.90    0.20
   3   2   6  110.69    8.64
   3   2   6  124.07   10.18
   3   2   6   92.47    8.72
   2   2   6    6.07    0.75
   2   2   6    7.46    0.94
   2   2   6    8.53    0.79
   2  -2   6    8.01    0.74
   2  -2   6    8.07    0.83
   2  -2   6    7.35    0.61
   1   2   6   54.10    4.88
   1  -2   6   50.41    3.67
   1  -2   6   49.53    4.38
   1  -2   6   52.68    4.19
   1  -2   6   51.14    4.81
   0   2   6    3.63    0.48
   0   2   6    3.74    0.38
   0   2   6    4.07    0.58
   0   2   6    4.38    0.55
   0  -2   6    5.04    0.47
   0  -2   6    3.91    0.49
   0  -2   6    4.47    0.42
  -1   2   6   49.03    4.02
  -1   2   6   46.68    3.97
  -1   2   6   50.61    3.40
  -1   2   6   47.42    4.55
  -1  -2   6   54.47    3.98
  -1  -2   6   55.37    4.03
  -1  -2   6   48.35    3.53
  -1  -2   6   42.05    4.57
  -2   2   6    8.09    0.87
  -2   2   6    7.28    0.61
  -2  -2   6    7.76    0.67
  -2  -2   6    8.00    0.71
  -3   2   6  119.58    8.10
  -3   2   6  120.06    9.45
  -3  -2   6  109.59   10.90
  -3  -2   6  118.93    8.36
  -3  -2   6  116.01    9.27
  -3  -2   6  125.06    9.41
  -4   2   6    0.76    0.22
  -4   2   6    1.05    0.14
  -4   2   6    0.95    0.20
  -4   2   6    0.83    0.13
  -4   2   6    0.55    0.17
  -4   2   6    0.89    0.21
  -4   2   6    0.97    0.31
  -4   2   6    0.85    0.13
  -4  -2   6    1.34    0.19
  -4  -2   6    1.07    0.18
  -4  -2   6    1.29    0.15
  -4  -2   6    0.84    0.27
  -4  -2   6    1.11    0.14
  -4  -2   6    1.04    0.15
  -4  -2   6    1.37    0.19
  -4  -2   6    1.41    0.26
  -4  -2   6    0.75    0.17
  -4  -2   6    0.83    0.10
  -5   2   6    0.62    0.12
  -5   2   6    0.65    0.11
  -5   2   6    0.69    0.21
  -5   2   6    0.59    0.16
  -5   2   6    0.68    0.15
  -5   2   6    0.39    0.12
  -5  -2   6    0.47    0.12
  -5  -2   6    0.54    0.20
  -5  -2   6    0.58    0.12
  -5  -2   6    0.28    0.18
  -5  -2   6    0.68    0.10
  -5  -2   6    0.70    0.14
  -5  -2   6    0.78    0.11
  -6   2   6    3.55    0.37
  -6   2   6    3.47    0.34
  -6   2   6    3.59    0.35
  -6   2   6    4.14    0.31
  -6   2   6    3.03    0.32
  -6   2   6    2.91    0.37
  -6   2   6    3.86    0.31
  -6  -2   6    3.73    0.29
  -6  -2   6    3.59    0.35
  -6  -2   6    3.36    0.30
  -6  -2   6    3.77    0.42
  -6  -2   6    4.14    0.33
  -6  -2   6    4.15    0.33
  -7   2   6   17.01    1.54
  -7   2   6   19.39    1.47
  -7   2   6   20.08    1.44
  -7  -2   6   19.66    1.64
  -7  -2   6   21.98    1.54
  -7  -2   6   16.99    1.42
  -7  -2   6   19.99    1.52
  -8   2   6    0.23    0.04
  -8   2   6    0.11    0.03
  -8   2   6    0.18    0.04
  -8  -2   6    0.22    0.04
  -8  -2   6    0.20    0.03
  -9   2   6    0.02    0.01
  -9   2   6    0.01    0.02
  -9  -2   6    0.04    0.01
  -9  -2   6    0.00    0.01
  -9  -3  -6    1.06    0.09
  -9  -3  -6    0.95    0.08
  -8   3  -6    1.26    0.11
  -8   3  -6    1.49    0.11
  -8  -3  -6    1.25    0.11
  -8  -3  -6    1.62    0.12
  -7   3  -6    0.02    0.03
  -7  -3  -6    0.09    0.04
  -7  -3  -6    0.00    0.02
  -6   3  -6    0.40    0.06
  -6   3  -6    0.27    0.05
  -6   3  -6    0.23    0.10
  -6  -3  -6    0.35    0.09
  -5   3  -6   10.93    0.92
  -5   3  -6   11.70    1.11
  -5  -3  -6   11.33    1.10
  -4   3  -6    0.28    0.18
   3   3   6   27.07    2.59
   2   3   6    0.02    0.23
   2   3   6    0.38    0.25
   2   3   6    0.28    0.30
   1   3   6   79.58    6.23
   1  -3   6   69.02    7.15
   1  -3   6   77.83    5.47
   1  -3   6   82.26    6.25
   0   3   6    0.02    0.27
   0   3   6    0.16    0.21
   0   3   6   -0.05    0.18
   0   3   6   -0.15    0.24
   0  -3   6    0.04    0.15
   0  -3   6    0.17    0.18
   0  -3   6    0.08    0.19
  -1   3   6   93.79    8.32
  -1   3   6   92.70    7.19
  -1   3   6   79.85    6.18
  -1   3   6   97.25    7.22
  -1  -3   6   90.24    7.24
  -1  -3   6   84.98    6.39
  -2   3   6   -0.04    0.24
  -2   3   6    0.38    0.19
  -2   3   6    0.37    0.19
  -2   3   6    0.22    0.12
  -2   3   6    0.16    0.16
  -2   3   6    0.06    0.16
  -2   3   6    0.23    0.13
  -2   3   6    0.23    0.09
  -2   3   6    0.08    0.14
  -2  -3   6    0.24    0.13
  -2  -3   6    0.12    0.21
  -2  -3   6    0.16    0.19
  -2  -3   6    0.09    0.21
  -2  -3   6    0.06    0.19
  -2  -3   6    0.17    0.12
  -3   3   6   33.47    3.00
  -3   3   6   34.20    2.61
  -3   3   6   34.66    2.47
  -3   3   6   33.99    2.67
  -3   3   6   37.91    2.79
  -3   3   6   35.56    2.91
  -3   3   6   34.66    2.57
  -3  -3   6   30.85    2.77
  -3  -3   6   30.17    2.98
  -3  -3   6   34.80    2.77
  -3  -3   6   34.51    2.59
  -3  -3   6   39.69    2.90
  -3  -3   6   34.95    2.59
  -3  -3   6   39.70    2.67
  -3  -3   6   37.02    2.60
  -3  -3   6   33.42    3.31
  -4   3   6    0.41    0.10
  -4   3   6    0.43    0.20
  -4   3   6    0.48    0.13
  -4   3   6    0.61    0.12
  -4   3   6    0.84    0.18
  -4   3   6    0.57    0.07
  -4   3   6    0.19    0.25
  -4   3   6    0.37    0.17
  -4  -3   6    0.28    0.20
  -4  -3   6    0.46    0.22
  -4  -3   6    0.45    0.08
  -4  -3   6    0.36    0.12
  -4  -3   6    0.46    0.13
  -4  -3   6    0.42    0.10
  -4  -3   6    0.52    0.12
  -4  -3   6    0.20    0.18
  -5   3   6   13.28    1.12
  -5   3   6   14.16    1.21
  -5   3   6   14.20    1.06
  -5   3   6   13.57    1.04
  -5   3   6   13.85    1.04
  -5  -3   6   13.38    1.03
  -5  -3   6   14.56    1.09
  -5  -3   6   13.59    1.12
  -5  -3   6   12.75    1.08
  -5  -3   6   12.88    1.15
  -5  -3   6   13.08    1.18
  -5  -3   6   13.07    1.02
  -5  -3   6   13.78    1.02
  -6   3   6    0.49    0.08
  -6   3   6    0.36    0.07
  -6   3   6    0.51    0.10
  -6   3   6    0.46    0.11
  -6  -3   6    0.46    0.08
  -6  -3   6    0.46    0.09
  -6  -3   6    0.56    0.07
  -6  -3   6    0.48    0.07
  -7   3   6    0.08    0.04
  -7   3   6    0.02    0.04
  -7   3   6    0.05    0.04
  -7  -3   6    0.06    0.02
  -7  -3   6    0.04    0.03
  -7  -3   6    0.08    0.03
  -7  -3   6    0.05    0.04
  -8   3   6    1.43    0.13
  -8   3   6    1.54    0.12
  -8  -3   6    1.59    0.13
  -8  -3   6    1.36    0.12
  -9   3   6    1.13    0.10
  -9   3   6    1.26    0.10
  -9  -3   6    1.18    0.10
  -8   4  -6    0.09    0.02
  -8   4  -6    0.09    0.01
  -8  -4  -6    0.09    0.01
  -8  -4  -6    0.07    0.01
  -7   4  -6    6.22    0.52
  -7   4  -6    6.51    0.50
  -7  -4  -6    7.02    0.62
  -7  -4  -6    6.25    0.49
  -6   4  -6    1.07    0.10
  -6   4  -6    0.91    0.13
  -6   4  -6    0.99    0.10
  -6  -4  -6    0.98    0.12
  -5   4  -6    0.14    0.11
  -5   4  -6    0.09    0.06
  -5   4  -6    0.17    0.06
  -5  -4  -6    0.17    0.08
   4   4   6    0.17    0.12
  -4   4  -6    0.46    0.16
  -3   4  -6   36.84    3.57
   3   4   6   38.14    3.55
   2   4   6    3.37    0.40
   2   4   6    4.09    0.60
   2   4   6    3.27    0.31
   1   4   6   22.82    1.94
   1   4   6   17.56    1.44
   1   4   6   18.19    1.80
   1   4   6   19.14    1.60
   1   4   6   18.75    1.62
   1  -4   6   17.69    1.85
   0   4   6    0.59    0.28
   0   4   6    0.46    0.17
   0   4   6    0.53    0.23
   0   4   6    0.54    0.12
   0   4   6    0.48    0.22
   0   4   6    0.49    0.10
   0   4   6    0.67    0.11
   0   4   6    0.49    0.21
   0  -4   6    0.80    0.25
   0  -4   6    0.54    0.24
   0  -4   6    0.54    0.29
   0  -4   6    0.05    0.18
  -1   4   6   17.56    1.56
  -1   4   6   18.57    1.40
  -1   4   6   20.02    1.55
  -1   4   6   19.31    1.34
  -1   4   6   18.50    1.38
  -1   4   6   17.67    1.34
  -1   4   6   17.15    1.36
  -1   4   6   18.77    1.55
  -1  -4   6   18.97    1.76
  -1  -4   6   16.86    1.42
  -1  -4   6   17.88    1.62
  -1  -4   6   17.36    1.41
  -1  -4   6   15.44    1.35
  -2   4   6    3.73    0.46
  -2   4   6    3.61    0.38
  -2   4   6    3.91    0.41
  -2   4   6    3.57    0.44
  -2   4   6    3.70    0.30
  -2   4   6    3.55    0.31
  -2   4   6    3.88    0.39
  -2   4   6    3.65    0.34
  -2   4   6    3.36    0.32
  -2  -4   6    3.25    0.34
  -2  -4   6    3.56    0.33
  -2  -4   6    3.58    0.50
  -2  -4   6    4.00    0.53
  -2  -4   6    3.71    0.44
  -2  -4   6    2.42    0.35
  -3   4   6   41.95    3.38
  -3   4   6   47.59    3.26
  -3   4   6   44.66    3.30
  -3   4   6   46.55    3.14
  -3   4   6   44.77    3.60
  -3   4   6   46.47    3.79
  -3  -4   6   36.99    4.16
  -3  -4   6   50.15    3.68
  -3  -4   6   48.43    3.38
  -3  -4   6   42.10    3.26
  -3  -4   6   41.85    4.20
  -3  -4   6   42.87    3.27
  -3  -4   6   43.87    3.28
  -4   4   6    0.64    0.12
  -4   4   6    0.60    0.08
  -4   4   6    0.46    0.09
  -4   4   6    0.42    0.09
  -4   4   6    0.31    0.23
  -4  -4   6    0.40    0.11
  -4  -4   6    0.84    0.25
  -4  -4   6    0.49    0.09
  -4  -4   6    0.46    0.10
  -4  -4   6    0.54    0.11
  -5   4   6    0.16    0.07
  -5   4   6    0.21    0.07
  -5   4   6    0.12    0.06
  -5   4   6    0.23    0.07
  -5  -4   6    0.18    0.07
  -5  -4   6    0.23    0.04
  -5  -4   6    0.30    0.06
  -5  -4   6    0.12    0.05
  -6   4   6    1.37    0.13
  -6   4   6    1.17    0.12
  -6   4   6    1.19    0.13
  -6  -4   6    1.18    0.12
  -6  -4   6    1.24    0.13
  -6  -4   6    1.33    0.11
  -7   4   6    8.59    0.67
  -7   4   6    7.69    0.64
  -7   4   6    7.98    0.62
  -7  -4   6    8.57    0.61
  -7  -4   6    7.83    0.70
  -7  -4   6    9.17    0.62
  -8   4   6    0.11    0.02
  -8   4   6    0.08    0.02
  -8  -4   6    0.10    0.01
  -7   5  -6    0.03    0.01
  -7   5  -6    0.01    0.01
  -7   5  -6    0.02    0.02
  -7  -5  -6    0.01    0.01
  -7  -5  -6    0.01    0.01
  -7  -5  -6    0.02    0.01
  -6   5  -6    0.00    0.01
  -6   5  -6   -0.01    0.02
   6   5   6   -0.07    0.03
  -6  -5  -6   -0.01    0.02
  -6  -5  -6    0.01    0.01
  -5   5  -6    3.44    0.27
   5   5   6    2.86    0.33
  -5   5  -6    3.84    0.28
  -5   5  -6    3.11    0.34
  -5  -5  -6    3.51    0.33
  -4   5  -6    0.45    0.12
   4   5   6    0.61    0.10
  -3   5  -6    7.96    0.81
   3   5   6    8.17    0.78
   2   5   6    0.13    0.06
   2   5   6    0.10    0.04
   2   5   6    0.15    0.10
   1   5   6   27.90    2.43
   1   5   6   22.84    1.90
   1   5   6   25.71    1.89
   1   5   6   24.39    1.81
   1   5   6   28.04    1.95
   1  -5   6   24.43    2.47
   0   5   6    0.86    0.15
   0   5   6    1.01    0.12
   0  -5   6    1.28    0.34
  -1   5   6   25.12    1.92
  -1   5   6   25.34    2.12
  -1   5   6   29.44    1.98
  -1   5   6   25.98    1.86
  -1   5   6   27.00    1.91
  -1   5   6   28.28    1.97
  -1  -5   6   24.74    1.99
  -1  -5   6   22.85    1.96
  -1  -5   6   26.09    2.48
  -1  -5   6   22.86    1.92
  -2   5   6    0.32    0.08
  -2   5   6    0.25    0.07
  -2   5   6    0.20    0.08
  -2   5   6    0.26    0.07
  -2   5   6    0.12    0.05
  -2   5   6    0.16    0.20
  -2  -5   6    0.03    0.08
  -2  -5   6    0.06    0.08
  -2  -5   6    0.09    0.12
  -2  -5   6    0.14    0.24
  -3   5   6    9.60    0.70
  -3   5   6    9.12    0.74
  -3   5   6    9.31    0.71
  -3   5   6   10.72    0.82
  -3  -5   6    8.55    0.71
  -3  -5   6    8.91    0.71
  -3  -5   6    9.14    0.73
  -4   5   6    0.67    0.09
  -4   5   6    0.65    0.09
  -4   5   6    0.77    0.11
  -4   5   6    0.61    0.08
  -4  -5   6    0.78    0.10
  -4  -5   6    0.69    0.08
  -4  -5   6    0.62    0.08
  -5   5   6    4.17    0.33
  -5   5   6    3.89    0.34
  -5  -5   6    4.47    0.33
  -5  -5   6    4.20    0.32
  -5  -5   6    4.41    0.33
  -6   5   6    0.01    0.03
  -6   5   6   -0.01    0.03
  -6  -5   6   -0.01    0.02
  -6  -5   6   -0.01    0.02
  -7   5   6    0.02    0.01
  -7   5   6    0.01    0.02
  -7  -5   6    0.05    0.01
  -7  -5   6    0.04    0.01
  -6   6  -6    0.24    0.02
   6   6   6    0.15    0.02
  -6   6  -6    0.24    0.02
  -6  -6  -6    0.19    0.02
  -5   6  -6    0.12    0.02
  -5   6  -6    0.12    0.02
   5   6   6    0.06    0.02
  -5  -6  -6    0.11    0.02
  -4   6  -6   -0.06    0.04
   4   6   6   -0.02    0.03
  -4   6  -6    0.00    0.03
  -3   6  -6    7.45    0.68
   3   6   6    7.02    0.67
   3   6   6    6.64    0.54
   2   6   6    0.12    0.05
   2   6   6    0.02    0.03
  -2   6  -6    0.31    0.09
   2  -6   6    0.28    0.10
   1   6   6    3.13    0.25
   1   6   6    3.21    0.31
   1  -6   6    3.16    0.35
   0   6   6    0.95    0.09
   0   6   6    1.13    0.10
   0   6   6    0.84    0.10
   0  -6   6    1.48    0.18
  -1   6   6    3.26    0.24
  -1   6   6    2.98    0.24
  -1   6   6    3.32    0.25
  -1   6   6    2.96    0.25
  -1  -6   6    2.80    0.25
  -1  -6   6    2.86    0.26
  -1  -6   6    3.60    0.33
  -2   6   6    0.09    0.02
  -2   6   6    0.08    0.04
  -2   6   6    0.08    0.03
  -2   6   6    0.10    0.04
  -2  -6   6    0.11    0.04
  -2  -6   6    0.04    0.04
  -2  -6   6    0.13    0.05
  -3   6   6    8.06    0.62
  -3   6   6    9.02    0.61
  -3   6   6    8.78    0.64
  -3  -6   6    8.06    0.61
  -3  -6   6    7.97    0.63
  -3  -6   6    7.59    0.61
  -4   6   6    0.00    0.02
  -4   6   6   -0.01    0.02
  -4   6   6    0.04    0.02
  -4  -6   6   -0.02    0.02
  -4  -6   6   -0.01    0.02
  -4  -6   6    0.01    0.02
  -5   6   6    0.14    0.02
  -5   6   6    0.07    0.02
  -5  -6   6    0.16    0.02
  -5  -6   6    0.10    0.02
  -5  -6   6    0.22    0.03
  -6   6   6    0.29    0.03
  -6  -6   6    0.26    0.02
  -6  -6   6    0.27    0.02
  -4   7  -6    0.09    0.01
  -4   7  -6    0.09    0.01
  -3   7  -6    1.20    0.10
   3   7   6    0.92    0.08
   3   7   6    0.94    0.08
   3  -7   6    1.08    0.11
  -2   7  -6    0.05    0.03
   2   7   6    0.02    0.01
   2  -7   6    0.07    0.03
   1   7   6    3.55    0.27
   1   7   6    3.49    0.27
  -1   7  -6    3.30    0.34
   1  -7   6    3.57    0.34
  -1   7   6    3.62    0.28
  -1   7   6    3.74    0.28
  -1  -7   6    3.77    0.35
  -1  -7   6    3.49    0.28
  -2   7   6    0.04    0.01
  -2   7   6    0.03    0.01
  -2  -7   6    0.03    0.01
  -2  -7   6    0.00    0.01
  -3   7   6    1.26    0.10
  -3   7   6    1.33    0.10
  -3  -7   6    1.27    0.10
  -3  -7   6    1.23    0.10
  -4   7   6    0.13    0.01
  -4  -7   6    0.08    0.01
  -4  -7   6    0.06    0.01
  -8   0  -7    0.05    0.02
  -8   0  -7    0.00    0.03
  -7   0  -7    0.25    0.08
  -7   0  -7    0.31    0.05
  -6   0  -7    4.06    0.43
  -5   0  -7   23.00    2.20
   3   0   7   31.35    2.93
   3   0   7   29.48    2.53
   2   0   7   85.43    6.78
   2   0   7   83.17    7.82
   1   0   7   41.98    3.87
   1   0   7   50.05    3.84
   1   0   7   51.06    4.42
   1   0   7   45.07    3.37
   0   0   7    0.04    0.14
   0   0   7    0.00    0.14
   0   0   7    0.19    0.28
   0   0   7    0.06    0.15
  -1   0   7   38.90    3.04
  -1   0   7   31.44    3.49
  -1   0   7   40.62    3.50
  -1   0   7   42.49    2.72
  -1   0   7   35.59    3.03
  -2   0   7   64.73    4.11
  -2   0   7   49.86    4.67
  -3   0   7   22.52    1.59
  -3   0   7   18.96    1.82
  -3   0   7   22.96    1.82
  -4   0   7   12.67    0.90
  -4   0   7   11.97    1.01
  -4   0   7   11.92    1.08
  -4   0   7   10.02    0.98
  -4   0   7   10.92    1.00
  -4   0   7   12.65    1.03
  -4   0   7   12.62    0.92
  -5   0   7   28.78    2.08
  -5   0   7   30.51    2.15
  -5   0   7   25.88    2.08
  -5   0   7   29.93    2.39
  -5   0   7   27.54    2.30
  -5   0   7   26.15    2.27
  -5   0   7   27.98    2.25
  -6   0   7    5.28    0.45
  -6   0   7    4.71    0.39
  -6   0   7    4.35    0.51
  -6   0   7    5.49    0.41
  -6   0   7    5.21    0.45
  -6   0   7    4.89    0.44
  -6   0   7    4.81    0.39
  -7   0   7    0.68    0.08
  -7   0   7    0.43    0.07
  -7   0   7    0.41    0.07
  -7   0   7    0.44    0.08
  -8   0   7    0.04    0.02
  -8   0   7    0.09    0.03
  -8   0   7    0.02    0.02
  -9   0   7    2.14    0.17
  -9   0   7    2.08    0.17
  -9   1  -7    0.17    0.02
  -9   1  -7    0.23    0.02
  -9  -1  -7    0.20    0.02
  -8   1  -7    0.01    0.02
  -8  -1  -7    0.00    0.02
  -8  -1  -7    0.02    0.03
  -7   1  -7   10.96    1.16
  -7   1  -7   12.84    0.93
  -7  -1  -7   12.17    0.93
  -7  -1  -7   12.70    1.16
  -6   1  -7    0.22    0.11
  -6   1  -7    0.17    0.16
  -6  -1  -7    0.21    0.10
  -6  -1  -7    0.26    0.11
   5   1   7    0.07    0.17
  -5   1  -7    0.29    0.16
  -5  -1  -7    0.25    0.14
   4   1   7   17.01    1.54
  -4  -1  -7   19.04    1.51
   3   1   7  119.54    9.36
   3   1   7  118.15   10.93
   3   1   7  101.93    9.42
   3  -1   7  116.34    9.43
   3  -1   7  133.43   10.92
   2   1   7    7.97    0.94
   2   1   7    8.63    0.83
   2   1   7    9.42    0.89
   2  -1   7    9.85    0.94
   2  -1   7    7.70    0.68
   2  -1   7    8.79    0.81
   1   1   7   31.91    3.10
   1   1   7   34.52    2.76
   1   1   7   28.98    2.70
   1  -1   7   33.73    2.70
   1  -1   7   35.86    3.11
   1  -1   7   32.07    2.37
   0   1   7  206.22   16.56
   0   1   7  215.49   14.70
   0  -1   7  180.01   16.56
   0  -1   7  229.25   16.64
   0  -1   7  213.88   14.69
   0  -1   7  211.41   19.22
  -1   1   7   29.63    2.00
  -1   1   7   23.61    2.32
  -1  -1   7   26.64    2.57
  -1  -1   7   28.70    2.00
  -1  -1   7   30.69    2.23
  -1  -1   7   23.06    2.33
  -2   1   7    7.52    0.58
  -2   1   7    6.41    0.79
  -2  -1   7    7.60    0.60
  -2  -1   7    5.80    0.72
  -2  -1   7    6.29    0.74
  -2  -1   7    7.24    0.58
  -3   1   7  104.72    7.02
  -3   1   7   90.14    7.94
  -3  -1   7  100.42    7.03
  -3  -1   7  102.30    7.82
  -4   1   7   17.77    1.28
  -4   1   7   19.17    1.29
  -4   1   7   15.32    1.52
  -4   1   7   15.95    1.40
  -4   1   7   17.00    1.48
  -4   1   7   18.47    1.28
  -4   1   7   16.46    1.39
  -4   1   7   18.63    1.33
  -4   1   7   16.55    1.42
  -4   1   7   17.00    1.47
  -4  -1   7   17.24    1.42
  -4  -1   7   18.27    1.30
  -4  -1   7   14.69    1.33
  -4  -1   7   16.64    1.42
  -4  -1   7   17.65    1.26
  -4  -1   7   14.74    1.39
  -4  -1   7   18.44    1.55
  -4  -1   7   18.67    1.28
  -5   1   7    0.48    0.11
  -5   1   7    0.20    0.14
  -5   1   7    0.53    0.09
  -5   1   7    0.47    0.09
  -5   1   7    0.32    0.11
  -5   1   7    0.36    0.07
  -5   1   7    0.23    0.13
  -5   1   7    0.35    0.07
  -5  -1   7    0.38    0.11
  -5  -1   7    0.28    0.12
  -5  -1   7    0.18    0.15
  -5  -1   7    0.31    0.08
  -5  -1   7    0.29    0.09
  -5  -1   7    0.37    0.10
  -5  -1   7    0.47    0.22
  -6   1   7    0.18    0.04
  -6   1   7    0.25    0.07
  -6   1   7    0.25    0.09
  -6   1   7    0.27    0.07
  -6   1   7    0.23    0.06
  -6   1   7    0.12    0.09
  -6  -1   7    0.25    0.17
  -6  -1   7    0.25    0.08
  -6  -1   7    0.21    0.07
  -6  -1   7    0.12    0.06
  -6  -1   7    0.30    0.08
  -7   1   7   11.79    1.16
  -7   1   7   14.30    1.02
  -7   1   7   12.61    1.10
  -7   1   7   14.66    1.05
  -7   1   7   13.51    1.09
  -7  -1   7   12.56    1.01
  -7  -1   7   14.46    1.10
  -7  -1   7   14.79    1.17
  -7  -1   7   14.60    1.09
  -8   1   7    0.05    0.02
  -8   1   7    0.02    0.03
  -8   1   7    0.00    0.03
  -8  -1   7    0.01    0.02
  -8  -1   7    0.03    0.02
  -8  -1   7    0.02    0.02
  -9   1   7    0.21    0.03
  -9   1   7    0.16    0.02
  -9  -1   7    0.19    0.02
  -9  -1   7    0.22    0.02
  -9   2  -7    1.12    0.10
  -9   2  -7    1.51    0.10
  -9  -2  -7    1.44    0.11
  -9  -2  -7    1.21    0.10
  -8   2  -7    0.09    0.02
  -8  -2  -7    0.07    0.01
  -8  -2  -7    0.04    0.02
  -7   2  -7    0.35    0.06
  -7   2  -7    0.34    0.08
  -7  -2  -7    0.52    0.08
  -6   2  -7    6.15    0.46
  -6   2  -7    5.73    0.58
  -6  -2  -7    5.63    0.58
  -5   2  -7   18.13    1.74
   4   2   7    2.74    0.37
   3   2   7    8.67    0.77
   3   2   7    8.98    1.00
   3   2   7    6.18    0.76
   2   2   7   29.04    2.76
   2  -2   7   27.94    2.69
   2  -2   7   27.40    2.34
   1   2   7   54.48    4.89
   1   2   7   56.99    4.23
   1  -2   7   52.62    4.22
   1  -2   7   48.27    3.70
   1  -2   7   47.96    4.84
   0   2   7    0.16    0.25
   0   2   7    0.11    0.19
   0   2   7    0.17    0.20
   0  -2   7    0.15    0.14
   0  -2   7    0.11    0.15
   0  -2   7    0.02    0.14
  -1   2   7   48.70    4.13
  -1   2   7   50.10    4.67
  -1   2   7   48.58    4.08
  -1  -2   7   53.03    4.09
  -1  -2   7   50.84    3.63
  -1  -2   7   51.97    4.13
  -2   2   7   27.44    2.30
  -2   2   7   24.80    1.89
  -2  -2   7   28.43    2.20
  -2  -2   7   26.57    1.98
  -3   2   7    8.52    0.74
  -3   2   7    9.22    0.68
  -3   2   7    7.70    0.66
  -3   2   7    8.58    0.89
  -3   2   7    8.02    0.65
  -3   2   7    7.83    0.63
  -3   2   7    7.75    0.79
  -3  -2   7    9.64    0.65
  -3  -2   7    8.66    0.72
  -3  -2   7    7.42    0.73
  -3  -2   7    7.19    0.72
  -3  -2   7    8.01    0.87
  -3  -2   7    8.96    0.72
  -3  -2   7    8.95    0.66
  -3  -2   7    8.58    0.77
  -3  -2   7    8.80    0.65
  -4   2   7    2.62    0.35
  -4   2   7    3.14    0.38
  -4   2   7    3.40    0.29
  -4   2   7    3.04    0.33
  -4   2   7    2.59    0.33
  -4   2   7    3.04    0.27
  -4   2   7    3.42    0.48
  -4   2   7    3.06    0.29
  -4  -2   7    3.45    0.35
  -4  -2   7    2.85    0.32
  -4  -2   7    3.27    0.28
  -4  -2   7    3.40    0.27
  -4  -2   7    3.74    0.52
  -4  -2   7    3.15    0.36
  -4  -2   7    2.86    0.35
  -5   2   7   18.47    1.52
  -5   2   7   21.15    1.49
  -5   2   7   17.45    1.58
  -5   2   7   18.47    1.61
  -5   2   7   19.51    1.73
  -5   2   7   18.04    1.46
  -5  -2   7   22.97    1.61
  -5  -2   7   19.40    1.47
  -5  -2   7   19.23    1.67
  -5  -2   7   21.02    1.46
  -5  -2   7   20.61    1.71
  -5  -2   7   20.98    1.50
  -5  -2   7   20.62    1.59
  -6   2   7    6.56    0.58
  -6   2   7    6.79    0.54
  -6   2   7    6.54    0.58
  -6   2   7    6.99    0.62
  -6   2   7    5.70    0.56
  -6   2   7    7.14    0.54
  -6  -2   7    6.48    0.53
  -6  -2   7    7.04    0.51
  -6  -2   7    8.10    0.58
  -6  -2   7    7.14    0.61
  -6  -2   7    7.33    0.57
  -7   2   7    0.43    0.06
  -7   2   7    0.39    0.06
  -7   2   7    0.33    0.05
  -7   2   7    0.43    0.08
  -7  -2   7    0.42    0.06
  -7  -2   7    0.50    0.07
  -7  -2   7    0.23    0.05
  -8   2   7    0.09    0.03
  -8   2   7    0.10    0.03
  -8  -2   7    0.10    0.02
  -8  -2   7    0.12    0.03
  -9   2   7    1.45    0.11
  -9  -2   7    1.24    0.11
  -9  -2   7    1.36    0.12
  -8   3  -7    0.01    0.01
  -8  -3  -7    0.00    0.01
  -8  -3  -7    0.00    0.01
  -7   3  -7    8.95    0.65
  -7   3  -7    7.52    0.80
  -7  -3  -7    8.87    0.80
  -6   3  -7    0.10    0.04
  -6   3  -7    0.08    0.08
  -6  -3  -7    0.05    0.06
  -5   3  -7   -0.04    0.13
  -5   3  -7    0.03    0.05
   4   3   7    4.97    0.58
  -4   3  -7    6.43    0.61
   3   3   7   33.57    2.94
   3   3   7   36.80    3.36
   2   3   7    0.02    0.18
   2   3   7    0.11    0.30
   2   3   7    0.08    0.10
   2   3   7    0.02    0.21
   2   3   7    0.02    0.17
   2  -3   7    0.03    0.22
   1   3   7   10.99    0.87
   1   3   7   11.80    1.03
   1   3   7   12.31    1.09
   1   3   7   10.24    0.86
   1   3   7   11.23    1.02
   1  -3   7   10.90    1.03
   1  -3   7    9.44    1.12
   1  -3   7    9.83    0.87
   1  -3   7   12.15    1.14
   0   3   7  140.20   10.34
   0   3   7  150.59   11.15
   0   3   7  138.98   10.59
   0   3   7  136.21   11.20
   0   3   7  132.74   10.27
   0   3   7  145.53   13.21
   0   3   7  137.13    9.62
   0   3   7  152.78   12.97
   0  -3   7  122.89    9.90
   0  -3   7  147.06   13.25
   0  -3   7  137.21   11.24
   0  -3   7  144.11   10.61
  -1   3   7   12.72    1.00
  -1   3   7   13.46    1.06
  -1   3   7   12.33    0.92
  -1   3   7   11.62    1.10
  -1   3   7   11.62    1.19
  -1   3   7   11.50    0.93
  -1   3   7   10.63    0.89
  -1   3   7   11.01    1.05
  -1  -3   7   12.87    1.18
  -1  -3   7   10.96    0.91
  -1  -3   7   10.53    0.91
  -1  -3   7   11.95    0.97
  -1  -3   7   12.51    0.94
  -1  -3   7   11.91    1.08
  -2   3   7   -0.03    0.15
  -2   3   7    0.23    0.11
  -2   3   7    0.05    0.13
  -2   3   7    0.15    0.10
  -2   3   7    0.14    0.19
  -2   3   7    0.10    0.06
  -2   3   7    0.04    0.13
  -2   3   7    0.09    0.08
  -2   3   7   -0.06    0.18
  -2   3   7    0.04    0.10
  -2  -3   7    0.16    0.18
  -2  -3   7    0.00    0.15
  -2  -3   7    0.14    0.09
  -2  -3   7    0.08    0.17
  -2  -3   7    0.10    0.18
  -2  -3   7    0.10    0.11
  -2  -3   7    0.16    0.11
  -3   3   7   42.28    3.31
  -3   3   7   39.43    3.06
  -3   3   7   35.88    2.81
  -3   3   7   39.65    3.44
  -3   3   7   40.25    2.99
  -3   3   7   44.10    3.19
  -3   3   7   40.52    2.94
  -3  -3   7   39.85    2.97
  -3  -3   7   37.44    3.17
  -3  -3   7   40.17    3.78
  -3  -3   7   42.56    3.18
  -3  -3   7   43.52    3.05
  -3  -3   7   35.81    3.41
  -3  -3   7   41.18    2.97
  -3  -3   7   40.99    3.27
  -3  -3   7   38.59    2.94
  -4   3   7    6.92    0.59
  -4   3   7    5.49    0.59
  -4   3   7    6.51    0.72
  -4   3   7    7.61    0.69
  -4   3   7    7.36    0.58
  -4   3   7    7.65    0.63
  -4  -3   7    8.22    0.62
  -4  -3   7    7.77    0.76
  -4  -3   7    7.44    0.65
  -4  -3   7    6.80    0.57
  -4  -3   7    7.68    0.57
  -4  -3   7    7.15    0.67
  -4  -3   7    6.99    0.65
  -4  -3   7    7.16    0.56
  -5   3   7    0.12    0.08
  -5   3   7    0.11    0.23
  -5   3   7    0.08    0.06
  -5   3   7    0.08    0.07
  -5   3   7   -0.10    0.10
  -5   3   7    0.10    0.11
  -5  -3   7    0.07    0.20
  -5  -3   7    0.09    0.05
  -5  -3   7    0.17    0.07
  -5  -3   7    0.07    0.06
  -5  -3   7    0.08    0.06
  -6   3   7    0.08    0.06
  -6   3   7   -0.01    0.05
  -6   3   7    0.05    0.05
  -6   3   7    0.08    0.06
  -6  -3   7    0.09    0.03
  -6  -3   7    0.07    0.05
  -6  -3   7    0.07    0.04
  -6  -3   7    0.07    0.05
  -7   3   7    9.80    0.74
  -7   3   7    9.85    0.76
  -7   3   7   10.30    0.80
  -7  -3   7    9.56    0.84
  -7  -3   7    9.73    0.73
  -7  -3   7    9.99    0.78
  -8   3   7    0.02    0.02
  -8   3   7    0.05    0.02
  -8  -3   7    0.01    0.01
  -8  -3   7    0.03    0.01
  -8   4  -7    0.04    0.01
  -8  -4  -7    0.04    0.01
  -8  -4  -7    0.03    0.01
  -7   4  -7    0.12    0.02
  -7  -4  -7    0.19    0.03
  -6   4  -7    2.66    0.23
  -6   4  -7    2.78    0.22
  -6   4  -7    2.51    0.28
  -6  -4  -7    2.98    0.27
   5   4   7    5.70    0.59
  -5   4  -7    6.34    0.50
  -5   4  -7    6.34    0.60
   4   4   7    0.51    0.12
  -4   4  -7    0.86    0.17
   3   4   7    2.93    0.33
   2   4   7    8.82    0.86
   2   4   7   11.63    1.08
   2   4   7    9.06    0.89
   2   4   7    8.88    0.71
   2  -4   7    8.08    0.94
   1   4   7   21.42    1.70
   1   4   7   22.00    1.85
   1   4   7   22.40    2.11
   1   4   7   21.89    1.88
   1   4   7   25.99    2.23
   1   4   7   23.18    1.60
   1   4   7   22.20    1.66
   1  -4   7   19.88    2.16
   0   4   7    0.01    0.07
   0   4   7    0.20    0.19
   0   4   7   -0.11    0.20
   0   4   7   -0.06    0.18
   0   4   7   -0.02    0.09
   0   4   7    0.18    0.12
   0   4   7    0.06    0.18
   0   4   7    0.13    0.07
   0  -4   7    0.09    0.23
   0  -4   7    0.28    0.31
   0  -4   7    0.58    0.20
   0  -4   7   -0.12    0.16
  -1   4   7   20.35    1.81
  -1   4   7   20.39    1.56
  -1   4   7   24.11    1.78
  -1   4   7   23.97    2.04
  -1   4   7   20.09    1.53
  -1   4   7   20.90    1.62
  -1   4   7   20.41    1.58
  -1   4   7   21.28    1.77
  -1   4   7   21.88    1.61
  -1  -4   7   21.65    1.64
  -1  -4   7   21.64    1.63
  -1  -4   7   19.90    1.84
  -1  -4   7   17.87    1.57
  -1  -4   7   21.08    2.03
  -2   4   7    9.42    0.69
  -2   4   7    9.56    0.71
  -2   4   7    8.32    0.88
  -2   4   7    8.11    0.72
  -2   4   7    9.27    0.81
  -2   4   7    9.64    0.79
  -2   4   7    8.82    0.84
  -2   4   7    9.13    0.74
  -2   4   7    9.48    0.70
  -2  -4   7    8.31    0.71
  -2  -4   7    8.86    0.89
  -2  -4   7    8.33    0.88
  -2  -4   7    8.29    0.70
  -2  -4   7    9.80    0.73
  -2  -4   7   10.22    0.81
  -3   4   7    3.07    0.32
  -3   4   7    3.04    0.37
  -3   4   7    2.71    0.39
  -3   4   7    3.06    0.28
  -3   4   7    2.70    0.29
  -3   4   7    3.26    0.26
  -3  -4   7    3.14    0.28
  -3  -4   7    3.16    0.29
  -3  -4   7    3.13    0.42
  -3  -4   7    2.90    0.29
  -3  -4   7    2.27    0.40
  -3  -4   7    3.99    0.31
  -4   4   7    0.89    0.27
  -4   4   7    1.24    0.15
  -4   4   7    1.31    0.15
  -4   4   7    1.20    0.11
  -4   4   7    1.23    0.18
  -4  -4   7    1.43    0.14
  -4  -4   7    1.22    0.15
  -4  -4   7    1.21    0.12
  -4  -4   7    1.04    0.15
  -4  -4   7    1.58    0.30
  -5   4   7    7.07    0.60
  -5   4   7    7.70    0.59
  -5   4   7    8.50    0.67
  -5  -4   7    7.33    0.66
  -5  -4   7    8.00    0.57
  -5  -4   7    7.61    0.58
  -5  -4   7    7.05    0.58
  -6   4   7    3.33    0.27
  -6   4   7    3.18    0.27
  -6  -4   7    3.22    0.29
  -6  -4   7    3.47    0.25
  -6  -4   7    3.39    0.26
  -7   4   7    0.12    0.03
  -7   4   7    0.11    0.02
  -7   4   7    0.17    0.03
  -7  -4   7    0.13    0.02
  -7  -4   7    0.16    0.03
  -8   4   7    0.04    0.01
  -8  -4   7    0.04    0.01
  -7  -5  -7    1.90    0.17
  -7  -5  -7    1.74    0.15
  -6   5  -7    0.05    0.02
   6   5   7    0.00    0.02
  -6   5  -7    0.03    0.01
  -6  -5  -7    0.04    0.02
  -5   5  -7    0.01    0.03
  -5   5  -7    0.03    0.03
  -5   5  -7   -0.08    0.05
   5   5   7   -0.05    0.04
  -5  -5  -7    0.01    0.03
  -4   5  -7    1.90    0.23
   4   5   7    1.96    0.20
   3   5   7   12.94    1.14
   3   5   7   11.14    0.89
  -3   5  -7   11.10    1.16
   3   5   7   12.83    0.92
   2   5   7    0.41    0.05
   2   5   7    0.36    0.06
   2   5   7    0.29    0.08
   2  -5   7    0.32    0.16
   1   5   7    3.79    0.31
   1   5   7    3.99    0.32
   1   5   7    4.16    0.39
   1   5   7    3.75    0.32
   1  -5   7    3.88    0.47
   0   5   7   28.70    2.13
   0   5   7   27.52    2.07
   0   5   7   31.50    2.14
   0   5   7   27.94    2.08
   0  -5   7   24.37    2.15
   0  -5   7   28.34    2.68
  -1   5   7    3.87    0.31
  -1   5   7    4.34    0.32
  -1   5   7    3.82    0.30
  -1   5   7    3.69    0.31
  -1   5   7    3.36    0.40
  -1  -5   7    3.42    0.50
  -1  -5   7    3.54    0.32
  -1  -5   7    3.76    0.34
  -2   5   7    0.51    0.08
  -2   5   7    0.48    0.07
  -2   5   7    0.41    0.07
  -2   5   7    0.32    0.05
  -2   5   7    0.45    0.08
  -2  -5   7    0.22    0.09
  -2  -5   7    0.39    0.09
  -2  -5   7    0.38    0.09
  -2  -5   7    0.29    0.09
  -3   5   7   13.96    1.10
  -3   5   7   14.96    1.23
  -3   5   7   14.24    1.07
  -3   5   7   14.91    1.06
  -3  -5   7   12.59    1.06
  -3  -5   7   13.10    1.07
  -3  -5   7   16.36    1.14
  -3  -5   7   14.29    1.10
  -4   5   7    2.39    0.18
  -4   5   7    2.41    0.20
  -4   5   7    2.34    0.20
  -4   5   7    2.52    0.22
  -4  -5   7    2.21    0.19
  -4  -5   7    2.35    0.20
  -4  -5   7    2.18    0.20
  -5   5   7    0.02    0.03
  -5   5   7    0.01    0.03
  -5  -5   7    0.09    0.03
  -5  -5   7    0.09    0.03
  -6   5   7    0.05    0.02
  -6   5   7    0.06    0.02
  -6  -5   7    0.03    0.02
  -6  -5   7    0.04    0.01
  -7   5   7    2.83    0.22
  -7   5   7    2.90    0.21
  -7  -5   7    2.72    0.21
  -5   6  -7    1.77    0.13
   5   6   7    1.38    0.15
  -5   6  -7    1.57    0.12
  -5  -6  -7    1.42    0.15
   4   6   7    0.55    0.06
  -4   6  -7    0.53    0.07
   3   6   7    1.01    0.10
  -3   6  -7    1.06    0.13
   3   6   7    0.83    0.07
   3   6   7    0.85    0.08
   3  -6   7    1.00    0.14
   2   6   7    2.29    0.21
   2   6   7    2.32    0.17
  -2   6  -7    1.83    0.24
   2   6   7    1.97    0.16
   2  -6   7    2.11    0.24
   1   6   7    2.65    0.22
   1   6   7    2.74    0.23
   1   6   7    2.96    0.23
   1   6   7    2.78    0.22
   1  -6   7    3.46    0.31
   0   6   7    0.40    0.04
   0  -6   7    0.26    0.08
  -1   6   7    2.82    0.23
  -1   6   7    3.44    0.23
  -1   6   7    2.93    0.23
  -1   6   7    3.03    0.24
  -1  -6   7    2.89    0.25
  -1  -6   7    2.99    0.30
  -2   6   7    2.54    0.19
  -2   6   7    2.58    0.19
  -2   6   7    2.83    0.20
  -2  -6   7    2.32    0.20
  -2  -6   7    2.52    0.21
  -2  -6   7    2.36    0.24
  -2  -6   7    2.24    0.20
  -3   6   7    1.34    0.11
  -3   6   7    1.04    0.10
  -3   6   7    1.18    0.10
  -3  -6   7    1.28    0.11
  -3  -6   7    1.12    0.10
  -3  -6   7    1.26    0.10
  -4   6   7    0.66    0.05
  -4   6   7    0.63    0.06
  -4   6   7    0.72    0.06
  -4  -6   7    0.59    0.06
  -4  -6   7    0.63    0.06
  -4  -6   7    0.59    0.05
  -5   6   7    1.99    0.15
  -5   6   7    2.10    0.16
  -5  -6   7    2.07    0.15
  -5  -6   7    1.94    0.15
   3   7   7    1.31    0.12
  -3   7  -7    1.66    0.15
  -3   7  -7    1.63    0.13
   3  -7   7    1.69    0.15
   2   7   7    0.09    0.01
   2   7   7    0.07    0.01
   2  -7   7    0.08    0.02
   1   7   7    0.49    0.05
   1   7   7    0.62    0.05
  -1   7  -7    0.60    0.07
   1  -7   7    0.59    0.07
   0   7   7    3.21    0.25
   0   7   7    3.29    0.24
   0   7   7    2.99    0.24
   0  -7   7    3.56    0.31
   0  -7   7    2.99    0.25
  -1   7   7    0.49    0.04
  -1   7   7    0.53    0.04
  -1  -7   7    0.51    0.05
  -2   7   7    0.08    0.01
  -2   7   7    0.11    0.02
  -2  -7   7    0.08    0.01
  -3   7   7    1.91    0.14
  -3   7   7    1.83    0.13
  -3  -7   7    1.59    0.13
  -3  -7   7    1.66    0.13
  -9   0  -8    0.31    0.03
  -8   0  -8    0.13    0.02
  -8   0  -8    0.07    0.03
  -7   0  -8    1.16    0.15
  -7   0  -8    1.31    0.11
  -6   0  -8    7.47    0.81
  -6   0  -8    9.99    0.75
  -5   0  -8    1.21    0.24
   3   0   8   71.78    6.50
   3   0   8   67.27    5.62
   2   0   8    5.62    0.62
   2   0   8    4.23    0.61
   2   0   8    5.40    0.55
   1   0   8   73.93    6.30
   1   0   8   64.54    4.81
   1   0   8   61.79    5.48
   1   0   8   70.60    5.47
   0   0   8   66.58    6.02
   0   0   8   65.30    5.23
   0   0   8   63.37    4.62
  -1   0   8   60.74    4.08
  -1   0   8   58.21    5.28
  -1   0   8   52.97    4.58
  -2   0   8    4.23    0.38
  -2   0   8    3.36    0.57
  -3   0   8   46.99    4.17
  -3   0   8   54.83    4.36
  -3   0   8   56.32    3.70
  -3   0   8   47.76    4.07
  -3   0   8   51.65    4.08
  -3   0   8   51.95    3.79
  -4   0   8   17.28    1.38
  -4   0   8   18.64    1.45
  -4   0   8   17.15    1.26
  -4   0   8   16.42    1.39
  -4   0   8   14.37    1.46
  -4   0   8   15.37    1.36
  -4   0   8   18.24    1.25
  -5   0   8    0.95    0.13
  -5   0   8    1.04    0.14
  -5   0   8    1.26    0.18
  -5   0   8    1.06    0.16
  -5   0   8    1.20    0.17
  -5   0   8    1.01    0.24
  -5   0   8    1.16    0.12
  -6   0   8    9.39    0.80
  -6   0   8    8.94    0.77
  -6   0   8    9.61    0.70
  -6   0   8    9.78    0.77
  -6   0   8    8.95    0.73
  -7   0   8    1.32    0.13
  -7   0   8    1.24    0.12
  -7   0   8    1.34    0.13
  -7   0   8    1.25    0.12
  -8   0   8    0.11    0.02
  -8   0   8    0.13    0.03
  -8   0   8    0.09    0.02
  -9   0   8    0.31    0.03
  -8   1  -8    3.51    0.28
  -8  -1  -8    3.83    0.35
  -7   1  -8   -0.01    0.05
  -7   1  -8    0.01    0.03
  -7  -1  -8    0.05    0.04
  -6   1  -8    4.36    0.44
  -6  -1  -8    4.32    0.44
  -5   1  -8   19.29    1.90
  -5  -1  -8   20.70    1.62
   4   1   8   25.16    2.27
   4   1   8   29.08    2.65
  -4  -1  -8   28.13    2.22
   3   1   8   11.79    1.30
   3   1   8   12.91    1.13
   3   1   8   11.88    1.12
   3  -1   8   11.59    1.10
   3  -1   8   13.90    1.30
   2   1   8    9.00    0.81
   2   1   8    7.52    0.85
   2   1   8    7.24    0.74
   2  -1   8    7.77    0.74
   2  -1   8    8.04    0.84
   2  -1   8    7.11    0.62
   1   1   8   19.49    1.60
   1   1   8   16.06    1.54
   1   1   8   19.45    1.77
   1  -1   8   16.44    1.34
   1  -1   8   19.29    1.77
   1  -1   8   18.18    1.54
   0   1   8   -0.13    0.11
   0   1   8   -0.12    0.21
   0   1   8    0.07    0.15
   0   1   8    0.04    0.16
   0  -1   8    0.01    0.12
   0  -1   8    0.23    0.14
   0  -1   8   -0.02    0.29
   0  -1   8    0.19    0.16
  -1   1   8   14.46    1.40
  -1   1   8   16.89    1.16
  -1  -1   8   16.31    1.28
  -1  -1   8   12.52    1.39
  -1  -1   8   16.22    1.17
  -1  -1   8   14.50    1.48
  -2   1   8    6.54    0.74
  -2   1   8    6.96    0.54
  -2  -1   8    7.25    0.56
  -2  -1   8    5.31    0.65
  -2  -1   8    6.14    0.55
  -3   1   8   10.00    0.90
  -3   1   8   10.97    0.81
  -3   1   8   11.06    0.79
  -3   1   8   10.59    0.89
  -3   1   8    8.30    0.95
  -3   1   8    9.83    1.01
  -3   1   8   10.71    0.82
  -3  -1   8   10.04    0.91
  -3  -1   8    9.59    0.89
  -3  -1   8   11.52    0.93
  -3  -1   8   11.06    0.77
  -3  -1   8   11.07    0.79
  -3  -1   8    9.42    0.87
  -3  -1   8    9.89    0.82
  -4   1   8   26.83    2.26
  -4   1   8   26.74    2.04
  -4   1   8   24.00    2.21
  -4   1   8   28.82    1.99
  -4   1   8   25.81    2.17
  -4   1   8   24.92    2.12
  -4   1   8   27.96    1.95
  -4   1   8   23.67    2.31
  -4   1   8   25.03    2.13
  -4   1   8   27.39    1.97
  -4  -1   8   27.25    2.17
  -4  -1   8   30.00    2.29
  -4  -1   8   27.47    1.96
  -4  -1   8   28.99    1.98
  -4  -1   8   23.31    2.13
  -4  -1   8   27.79    2.15
  -4  -1   8   27.90    1.96
  -5   1   8   21.37    1.54
  -5   1   8   19.41    1.76
  -5   1   8   21.41    1.55
  -5   1   8   21.75    1.59
  -5   1   8   20.56    1.66
  -5   1   8   19.93    1.80
  -5   1   8   21.01    1.69
  -5   1   8   18.25    1.66
  -5  -1   8   21.63    1.55
  -5  -1   8   21.59    1.68
  -5  -1   8   23.06    1.78
  -5  -1   8   18.42    1.66
  -5  -1   8   21.24    1.54
  -5  -1   8   21.97    1.69
  -5  -1   8   20.86    1.74
  -6   1   8    5.65    0.48
  -6   1   8    4.92    0.48
  -6   1   8    5.35    0.42
  -6   1   8    5.52    0.46
  -6   1   8    5.68    0.44
  -6   1   8    5.62    0.42
  -6   1   8    4.95    0.47
  -6   1   8    5.39    0.50
  -6  -1   8    5.65    0.47
  -6  -1   8    6.12    0.50
  -6  -1   8    5.53    0.47
  -6  -1   8    5.55    0.42
  -7   1   8    0.00    0.02
  -7   1   8   -0.02    0.03
  -7   1   8    0.00    0.04
  -7   1   8    0.02    0.03
  -7   1   8    0.03    0.03
  -7  -1   8    0.01    0.03
  -7  -1   8    0.01    0.03
  -7  -1   8    0.01    0.04
  -7  -1   8   -0.01    0.03
  -8   1   8    3.15    0.28
  -8   1   8    3.61    0.29
  -8   1   8    3.51    0.27
  -8  -1   8    3.69    0.28
  -8  -1   8    3.59    0.30
  -9   1   8    1.12    0.08
  -9   1   8    0.86    0.08
  -9  -1   8    0.98    0.08
  -9  -1   8    0.88    0.08
  -8   2  -8    0.09    0.02
  -8  -2  -8    0.05    0.01
  -8  -2  -8    0.05    0.02
  -7   2  -8    1.44    0.18
  -7   2  -8    1.75    0.14
  -7  -2  -8    1.82    0.17
  -6   2  -8    6.36    0.62
  -6  -2  -8    6.30    0.62
  -5   2  -8    3.29    0.37
   4   2   8   10.13    1.09
   4   2   8   13.31    1.01
   3   2   8   25.95    1.90
   3   2   8   21.11    2.15
   3   2   8   18.86    1.90
   3   2   8   26.74    2.30
   3  -2   8   21.79    2.17
   2   2   8    2.35    0.36
   2   2   8    2.19    0.43
   2   2   8    1.44    0.31
   2   2   8    1.56    0.21
   2   2   8    1.46    0.19
   2   2   8    1.87    0.29
   2  -2   8    2.01    0.35
   2  -2   8    2.03    0.32
   1   2   8   31.96    2.65
   1   2   8   23.28    2.26
   1   2   8   23.76    2.08
   1   2   8   27.16    2.59
   1  -2   8   30.27    2.28
   1  -2   8   28.14    2.60
   1  -2   8   27.20    1.99
   0   2   8   35.90    2.78
   0   2   8   29.82    2.53
   0   2   8   35.48    3.13
   0   2   8   29.26    2.72
   0  -2   8   31.69    3.13
   0  -2   8   34.38    2.81
   0  -2   8   35.02    2.73
   0  -2   8   35.74    2.42
  -1   2   8   28.79    2.59
  -1   2   8   28.02    2.35
  -1   2   8   26.20    2.09
  -1   2   8   28.27    2.28
  -1   2   8   25.53    2.39
  -1   2   8   27.81    2.06
  -1   2   8   24.55    2.05
  -1   2   8   28.88    2.11
  -1  -2   8   31.50    2.12
  -1  -2   8   29.52    2.06
  -1  -2   8   24.31    2.63
  -1  -2   8   29.36    2.06
  -1  -2   8   27.50    2.23
  -1  -2   8   28.71    2.29
  -2   2   8    1.50    0.19
  -2   2   8    2.21    0.28
  -2   2   8    1.59    0.23
  -2   2   8    1.70    0.19
  -2   2   8    2.07    0.23
  -2   2   8    1.31    0.19
  -2   2   8    1.49    0.36
  -2  -2   8    2.01    0.24
  -2  -2   8    1.98    0.30
  -2  -2   8    1.14    0.30
  -2  -2   8    1.90    0.23
  -2  -2   8    1.98    0.20
  -2  -2   8    1.85    0.24
  -2  -2   8    1.87    0.26
  -2  -2   8    2.19    0.19
  -2  -2   8    1.80    0.17
  -3   2   8   23.23    1.76
  -3   2   8   24.51    1.65
  -3   2   8   22.89    1.62
  -3   2   8   18.26    1.68
  -3   2   8   20.27    1.86
  -3   2   8   21.60    1.91
  -3   2   8   22.56    1.89
  -3  -2   8   20.07    1.75
  -3  -2   8   24.41    1.62
  -3  -2   8   21.07    1.77
  -3  -2   8   23.28    1.63
  -3  -2   8   19.50    2.06
  -3  -2   8   24.37    1.66
  -3  -2   8   20.41    1.77
  -3  -2   8   23.38    1.89
  -3  -2   8   21.20    1.66
  -4   2   8   14.73    1.29
  -4   2   8   12.65    1.23
  -4   2   8   12.88    1.27
  -4   2   8   14.66    1.08
  -4   2   8   15.90    1.10
  -4   2   8   14.37    1.18
  -4   2   8   14.33    1.12
  -4  -2   8   15.31    1.09
  -4  -2   8   13.02    1.18
  -4  -2   8   13.88    1.13
  -4  -2   8   15.41    1.07
  -4  -2   8   15.49    1.27
  -4  -2   8   14.91    1.19
  -5   2   8    3.64    0.39
  -5   2   8    3.75    0.31
  -5   2   8    3.19    0.34
  -5   2   8    3.66    0.35
  -5   2   8    3.38    0.29
  -5   2   8    3.82    0.31
  -5  -2   8    3.57    0.30
  -5  -2   8    3.60    0.39
  -5  -2   8    3.81    0.34
  -5  -2   8    3.76    0.28
  -5  -2   8    4.17    0.36
  -6   2   8    8.15    0.71
  -6   2   8    7.83    0.62
  -6   2   8    7.87    0.65
  -6   2   8    8.11    0.61
  -6   2   8    7.85    0.67
  -6  -2   8    7.45    0.60
  -6  -2   8    8.59    0.65
  -6  -2   8    8.15    0.70
  -7   2   8    1.89    0.16
  -7   2   8    2.04    0.18
  -7   2   8    2.05    0.17
  -7  -2   8    2.15    0.17
  -7  -2   8    2.07    0.19
  -7  -2   8    1.76    0.16
  -8   2   8    0.05    0.02
  -8   2   8    0.07    0.02
  -8  -2   8    0.10    0.02
  -8  -2   8    0.06    0.01
  -9  -2   8    0.41    0.04
  -9  -2   8    0.34    0.03
  -8   3  -8    1.77    0.14
  -8  -3  -8    1.85    0.16
  -7   3  -8   -0.01    0.03
  -7   3  -8    0.03    0.02
  -7  -3  -8    0.05    0.03
  -6   3  -8    2.39    0.26
  -6  -3  -8    2.62    0.26
   5   3   8    8.00    0.82
  -5   3  -8    9.11    0.84
   4   3   8   12.65    1.22
   3   3   8    1.14    0.15
   3   3   8    1.33    0.21
   3   3   8    1.24    0.44
   3  -3   8    1.05    0.22
   2   3   8    3.32    0.31
   2   3   8    4.75    0.62
   2   3   8    3.42    0.44
   2   3   8    3.95    0.43
   2   3   8    3.00    0.31
   2   3   8    3.41    0.40
   2  -3   8    3.59    0.46
   1   3   8   22.18    1.99
   1   3   8   22.45    1.78
   1   3   8   27.59    2.33
   1   3   8   24.11    1.96
   1   3   8   22.80    1.96
   1   3   8   22.48    1.73
   1   3   8   25.44    2.21
   1  -3   8   22.97    1.98
   1  -3   8   22.88    1.79
   1  -3   8   24.06    2.25
   1  -3   8   19.61    1.71
   0   3   8    0.12    0.13
   0   3   8    0.06    0.20
   0   3   8    0.08    0.10
   0   3   8    0.30    0.21
   0   3   8    0.11    0.08
   0   3   8    0.01    0.11
   0   3   8    0.07    0.11
   0   3   8    0.08    0.18
   0  -3   8    0.18    0.19
   0  -3   8    0.56    0.19
   0  -3   8   -0.03    0.15
   0  -3   8    0.21    0.10
   0  -3   8    0.14    0.11
   0  -3   8   -0.02    0.17
  -1   3   8   23.84    1.89
  -1   3   8   24.11    1.75
  -1   3   8   22.00    1.78
  -1   3   8   22.11    2.03
  -1   3   8   27.47    1.97
  -1   3   8   24.29    2.00
  -1   3   8   22.67    2.23
  -1   3   8   25.42    1.80
  -1  -3   8   22.83    1.76
  -1  -3   8   23.20    2.26
  -1  -3   8   21.26    1.77
  -1  -3   8   24.32    1.99
  -1  -3   8   20.96    1.76
  -1  -3   8   26.01    1.82
  -2   3   8    3.60    0.35
  -2   3   8    4.32    0.39
  -2   3   8    3.76    0.36
  -2   3   8    3.89    0.40
  -2   3   8    3.84    0.32
  -2   3   8    3.86    0.49
  -2  -3   8    4.42    0.44
  -2  -3   8    3.74    0.35
  -2  -3   8    2.88    0.47
  -2  -3   8    4.55    0.34
  -2  -3   8    3.66    0.39
  -2  -3   8    4.17    0.44
  -2  -3   8    4.32    0.34
  -3   3   8    1.57    0.19
  -3   3   8    1.91    0.24
  -3   3   8    1.81    0.20
  -3   3   8    1.77    0.33
  -3   3   8    1.80    0.16
  -3   3   8    1.71    0.25
  -3  -3   8    1.51    0.24
  -3  -3   8    1.71    0.22
  -3  -3   8    1.37    0.29
  -3  -3   8    1.62    0.18
  -3  -3   8    1.10    0.29
  -3  -3   8    1.88    0.19
  -3  -3   8    1.92    0.22
  -3  -3   8    1.72    0.17
  -3  -3   8    1.99    0.22
  -4   3   8   16.21    1.29
  -4   3   8   16.28    1.21
  -4   3   8   15.81    1.40
  -4   3   8   14.95    1.24
  -4   3   8   14.63    1.37
  -4  -3   8   16.76    1.19
  -4  -3   8   15.88    1.39
  -4  -3   8   17.54    1.29
  -4  -3   8   17.92    1.29
  -4  -3   8   13.82    1.21
  -4  -3   8   17.31    1.26
  -4  -3   8   15.77    1.20
  -5   3   8    9.61    0.85
  -5   3   8   11.31    0.97
  -5   3   8   11.22    0.84
  -5   3   8   11.50    0.89
  -5  -3   8   11.06    0.82
  -5  -3   8   11.97    0.89
  -5  -3   8   10.75    0.83
  -5  -3   8   10.93    0.96
  -6   3   8    3.40    0.29
  -6   3   8    2.95    0.25
  -6   3   8    3.19    0.27
  -6   3   8    2.99    0.25
  -6  -3   8    3.01    0.23
  -6  -3   8    2.94    0.28
  -6  -3   8    2.83    0.24
  -6  -3   8    3.13    0.25
  -7   3   8    0.02    0.03
  -7   3   8    0.02    0.03
  -7   3   8    0.04    0.03
  -7  -3   8    0.04    0.02
  -7  -3   8    0.03    0.02
  -7  -3   8    0.03    0.02
  -8   3   8    1.89    0.15
  -8   3   8    2.13    0.16
  -8  -3   8    2.11    0.17
  -8  -3   8    1.66    0.15
  -7   4  -8    0.71    0.06
   7   4   8    0.61    0.07
  -7  -4  -8    0.76    0.07
   6   4   8    2.30    0.25
  -6   4  -8    2.69    0.20
  -6   4  -8    2.39    0.25
  -6  -4  -8    2.77    0.25
  -5   4  -8    1.46    0.13
   5   4   8    1.30    0.15
  -5   4  -8    1.24    0.17
   4   4   8    4.75    0.47
  -4   4  -8    4.81    0.49
   3   4   8    7.79    0.60
   3   4   8    7.92    0.75
   3  -4   8    7.25    0.79
   2   4   8    0.42    0.23
   2   4   8    0.80    0.13
   2   4   8    0.69    0.10
   2  -4   8    0.99    0.20
   1   4   8   11.48    0.85
   1   4   8   12.26    1.05
   1   4   8   10.59    0.83
   1   4   8    9.91    0.96
   1   4   8   12.05    0.99
   1  -4   8    9.77    0.87
   1  -4   8   10.54    1.10
   0   4   8   13.41    1.09
   0   4   8   13.67    1.08
   0   4   8   15.58    1.13
   0   4   8   15.82    1.46
   0   4   8   15.97    1.25
   0   4   8   14.15    1.24
   0   4   8   15.36    1.11
   0  -4   8   14.27    1.42
   0  -4   8   13.68    1.31
   0  -4   8   14.19    1.13
   0  -4   8   12.92    1.14
  -1   4   8   11.07    0.83
  -1   4   8   10.93    0.86
  -1   4   8   10.53    0.96
  -1   4   8   10.77    0.95
  -1   4   8   12.20    0.95
  -1   4   8   11.54    0.84
  -1   4   8   11.07    0.82
  -1   4   8   12.28    0.89
  -1  -4   8    9.77    0.84
  -1  -4   8   11.46    0.86
  -1  -4   8    9.62    1.02
  -1  -4   8    9.09    0.91
  -1  -4   8    9.47    0.83
  -1  -4   8   10.97    1.07
  -2   4   8    0.72    0.13
  -2   4   8    0.81    0.15
  -2   4   8    0.61    0.11
  -2   4   8    0.68    0.10
  -2   4   8    0.84    0.22
  -2   4   8    0.72    0.12
  -2  -4   8    0.89    0.14
  -2  -4   8    0.96    0.14
  -2  -4   8    0.63    0.12
  -2  -4   8    0.80    0.26
  -2  -4   8    0.91    0.12
  -3   4   8    9.19    0.79
  -3   4   8    9.62    0.67
  -3   4   8    7.92    0.80
  -3   4   8    8.43    0.71
  -3   4   8    8.86    0.69
  -3  -4   8    8.20    0.78
  -3  -4   8    8.75    0.70
  -3  -4   8    8.48    0.68
  -3  -4   8   10.41    0.74
  -3  -4   8    8.75    0.69
  -4   4   8    6.02    0.48
  -4   4   8    6.48    0.53
  -4   4   8    6.15    0.47
  -4  -4   8    5.19    0.52
  -4  -4   8    6.02    0.46
  -4  -4   8    5.96    0.47
  -4  -4   8    5.91    0.46
  -5   4   8    1.78    0.16
  -5   4   8    1.72    0.16
  -5   4   8    1.87    0.18
  -5  -4   8    1.70    0.17
  -5  -4   8    1.79    0.15
  -5  -4   8    1.80    0.16
  -6   4   8    3.19    0.28
  -6   4   8    3.44    0.27
  -6   4   8    3.70    0.31
  -6  -4   8    3.22    0.30
  -6  -4   8    3.59    0.26
  -6  -4   8    3.71    0.27
  -7   4   8    0.93    0.08
  -7   4   8    1.00    0.08
  -7  -4   8    0.89    0.09
  -7  -4   8    1.05    0.08
   6   5   8    0.67    0.07
  -6   5  -8    0.77    0.06
  -6  -5  -8    0.70    0.07
  -5   5  -8    2.64    0.26
  -5   5  -8    2.86    0.22
   5   5   8    2.44    0.25
   4   5   8    3.28    0.26
   4   5   8    3.53    0.27
  -4   5  -8    3.42    0.36
   4   5   8    3.83    0.34
   3   5   8    0.91    0.09
  -3   5  -8    1.14    0.17
   3   5   8    1.07    0.12
   3   5   8    1.01    0.09
   3  -5   8    0.92    0.16
   2   5   8    1.16    0.10
   2   5   8    1.16    0.14
   2   5   8    1.11    0.11
   2  -5   8    1.26    0.19
   1   5   8    3.26    0.28
   1   5   8    3.55    0.27
   1   5   8    3.49    0.28
   1   5   8    3.76    0.29
   1  -5   8    3.29    0.40
   0   5   8    0.18    0.06
   0  -5   8    0.43    0.08
  -1   5   8    3.58    0.27
  -1   5   8    3.76    0.29
  -1   5   8    3.35    0.27
  -1   5   8    3.55    0.27
  -1  -5   8    3.29    0.29
  -1  -5   8    3.45    0.36
  -1  -5   8    2.69    0.28
  -2   5   8    1.48    0.14
  -2   5   8    1.29    0.12
  -2   5   8    1.35    0.13
  -2   5   8    1.28    0.15
  -2  -5   8    1.27    0.15
  -2  -5   8    1.34    0.14
  -2  -5   8    1.51    0.15
  -2  -5   8    1.07    0.14
  -3   5   8    1.21    0.10
  -3   5   8    1.15    0.13
  -3   5   8    1.22    0.12
  -3   5   8    1.24    0.11
  -3  -5   8    1.32    0.12
  -3  -5   8    1.09    0.12
  -3  -5   8    1.06    0.11
  -3  -5   8    1.06    0.12
  -4   5   8    4.88    0.40
  -4   5   8    4.71    0.36
  -4   5   8    4.84    0.35
  -4  -5   8    4.19    0.35
  -4  -5   8    4.43    0.35
  -4  -5   8    4.55    0.35
  -5   5   8    3.49    0.26
  -5   5   8    3.33    0.26
  -5  -5   8    3.32    0.25
  -5  -5   8    3.26    0.25
  -6   5   8    1.06    0.09
  -6   5   8    1.14    0.09
  -6  -5   8    1.16    0.09
  -6  -5   8    1.12    0.08
  -5   6  -8    0.13    0.02
  -5   6  -8    0.11    0.02
   5   6   8    0.07    0.01
   4   6   8    0.92    0.09
  -4   6  -8    1.06    0.08
   4   6   8    0.89    0.07
   4   6   8    0.84    0.07
  -4   6  -8    0.93    0.10
   4  -6   8    0.72    0.11
   3   6   8    2.11    0.16
   3   6   8    2.00    0.16
  -3   6  -8    2.15    0.21
   3  -6   8    2.05    0.22
   2   6   8    0.09    0.02
   2   6   8    0.14    0.02
   2   6   8    0.17    0.02
  -2   6  -8    0.19    0.06
   2  -6   8    0.12    0.06
   1   6   8    2.48    0.19
   1   6   8    2.39    0.19
   1   6   8    2.39    0.19
   1   6   8    2.28    0.18
   1  -6   8    2.49    0.25
   0   6   8    3.09    0.25
   0   6   8    3.62    0.24
   0   6   8    3.13    0.25
   0   6   8    3.06    0.24
   0  -6   8    3.14    0.26
   0  -6   8    3.21    0.32
  -1   6   8    2.57    0.20
  -1   6   8    2.74    0.20
  -1   6   8    2.88    0.21
  -1   6   8    2.33    0.20
  -1  -6   8    2.55    0.21
  -1  -6   8    2.59    0.25
  -2   6   8    0.14    0.03
  -2   6   8    0.13    0.02
  -2   6   8    0.11    0.02
  -2  -6   8    0.15    0.03
  -2  -6   8    0.19    0.04
  -2  -6   8    0.18    0.03
  -3   6   8    2.84    0.21
  -3   6   8    2.72    0.20
  -3   6   8    2.56    0.20
  -3  -6   8    2.51    0.20
  -3  -6   8    2.60    0.20
  -3  -6   8    2.54    0.20
  -4   6   8    1.36    0.10
  -4   6   8    1.14    0.10
  -4  -6   8    1.16    0.09
  -4  -6   8    1.21    0.10
  -5   6   8    0.17    0.02
  -5  -6   8    0.18    0.02
  -5  -6   8    0.17    0.02
  -2   7  -8    0.17    0.03
   2   7   8    0.15    0.01
  -1   7  -8    0.38    0.04
   1   7   8    0.28    0.02
   1   7   8    0.28    0.03
   1   7   8    0.28    0.03
   1  -7   8    0.35    0.04
  -1   7   8    0.38    0.03
  -1   7   8    0.35    0.03
  -1  -7   8    0.34    0.03
  -1  -7   8    0.37    0.03
  -2   7   8    0.21    0.02
  -2   7   8    0.16    0.02
  -2  -7   8    0.17    0.02
  -9   0  -9    0.86    0.07
  -8   0  -9    1.53    0.12
  -8   0  -9    1.50    0.15
  -7   0  -9    0.03    0.04
  -6   0  -9    4.62    0.46
  -5   0  -9   10.79    0.94
   4   0   9    0.51    0.22
   4   0   9    0.84    0.18
   3   0   9    2.41    0.35
   3   0   9    2.10    0.34
   3   0   9    2.04    0.39
   3   0   9    2.61    0.42
   2   0   9  130.93   10.95
   2   0   9  108.81   11.17
   2   0   9  111.33    9.43
   2   0   9  125.12    9.48
   2   0   9  116.97    8.94
   1   0   9    8.46    0.69
   1   0   9    9.36    0.90
   1   0   9    8.20    0.88
   1   0   9    8.68    0.79
   1   0   9    8.25    0.68
   0   0   9    0.21    0.13
   0   0   9    0.08    0.14
   0   0   9   -0.09    0.13
   0   0   9    0.04    0.08
   0   0   9    0.29    0.28
  -1   0   9    5.60    0.75
  -1   0   9    7.36    0.64
  -1   0   9    5.94    0.66
  -1   0   9    7.48    0.58
  -1   0   9    7.52    0.71
  -1   0   9    5.81    0.54
  -1   0   9    7.75    0.54
  -1   0   9    7.49    0.61
  -1   0   9    6.04    0.62
  -1   0   9    7.58    0.53
  -2   0   9   78.39    7.00
  -2   0   9   92.96    6.54
  -2   0   9   96.25    6.34
  -2   0   9   84.79    7.17
  -2   0   9   95.03    7.52
  -2   0   9   89.23    7.02
  -3   0   9    2.08    0.22
  -3   0   9    1.91    0.26
  -3   0   9    1.57    0.22
  -3   0   9    2.01    0.25
  -3   0   9    2.05    0.25
  -3   0   9    1.84    0.19
  -4   0   9    0.88    0.18
  -4   0   9    0.83    0.15
  -4   0   9    1.01    0.15
  -4   0   9    0.59    0.17
  -4   0   9    0.96    0.11
  -4   0   9    0.75    0.15
  -5   0   9    8.20    0.79
  -5   0   9    8.61    0.75
  -5   0   9   10.43    0.81
  -5   0   9    9.55    0.72
  -5   0   9   10.46    0.83
  -5   0   9   10.52    0.80
  -6   0   9    6.18    0.49
  -6   0   9    6.00    0.50
  -6   0   9    5.60    0.44
  -6   0   9    6.10    0.48
  -6   0   9    5.10    0.45
  -7   0   9    0.05    0.02
  -7   0   9    0.07    0.03
  -7   0   9    0.08    0.03
  -8   0   9    1.47    0.13
  -8   0   9    1.74    0.13
  -8   0   9    1.41    0.13
  -8   1  -9    0.58    0.05
  -8  -1  -9    0.66    0.06
  -7   1  -9    0.20    0.05
  -7  -1  -9    0.35    0.06
  -6   1  -9    2.19    0.24
  -6  -1  -9    2.05    0.23
   5   1   9    0.04    0.11
   5   1   9    0.06    0.16
   4   1   9   48.50    4.27
  -4  -1  -9   42.06    3.52
   4  -1   9   44.11    4.27
   3   1   9    3.39    0.45
   3   1   9    3.06    0.30
   3   1   9    3.84    0.54
   3   1   9    3.93    0.44
   3   1   9    4.37    0.47
   3  -1   9    3.45    0.44
   3  -1   9    3.75    0.50
   3  -1   9    3.50    0.45
   2   1   9    8.16    0.80
   2   1   9   10.27    0.84
   2   1   9    8.05    0.66
   2   1   9    7.66    0.67
   2   1   9    9.49    0.93
   2  -1   9    9.36    0.91
   2  -1   9    8.77    0.67
   2  -1   9    7.54    0.67
   2  -1   9    8.15    0.87
   2  -1   9    8.26    0.79
   1   1   9   18.47    1.62
   1   1   9   16.57    1.23
   1   1   9   15.01    1.44
   1   1   9   15.31    1.40
   1   1   9   18.49    1.48
   1   1   9   14.68    1.27
   1  -1   9   18.81    1.27
   1  -1   9   15.30    1.40
   1  -1   9   15.62    1.23
   1  -1   9   15.45    1.50
   1  -1   9   16.78    1.60
   1  -1   9   17.00    1.61
   0   1   9  111.30    7.72
   0   1   9  117.05    8.45
   0   1   9   92.28    7.97
   0   1   9  101.44    8.94
   0   1   9  113.86    7.72
   0  -1   9  103.49    8.43
   0  -1   9  105.02    7.46
   0  -1   9   97.14    9.95
   0  -1   9  108.02    9.74
   0  -1   9  118.25    8.28
   0  -1   9  103.91    8.45
   0  -1   9   97.17    8.87
  -1   1   9   17.73    1.25
  -1   1   9   14.98    1.32
  -1   1   9   17.33    1.45
  -1   1   9   14.89    1.39
  -1   1   9   12.33    1.34
  -1   1   9   15.25    1.14
  -1   1   9   17.03    1.15
  -1   1   9   16.23    1.16
  -1  -1   9   13.99    1.47
  -1  -1   9   12.91    1.38
  -1  -1   9   15.20    1.14
  -1  -1   9   14.27    1.24
  -1  -1   9   14.18    1.33
  -1  -1   9   16.89    1.14
  -1  -1   9   14.66    1.16
  -1  -1   9   14.57    1.27
  -1  -1   9   15.52    1.17
  -2   1   9    6.91    0.78
  -2   1   9    6.10    0.69
  -2   1   9    8.59    0.65
  -2   1   9    5.77    0.60
  -2   1   9    7.72    0.65
  -2   1   9    6.11    0.55
  -2   1   9    8.45    0.57
  -2   1   9    8.05    0.58
  -2   1   9    7.63    0.60
  -2  -1   9    6.01    0.61
  -2  -1   9    6.32    0.56
  -2  -1   9    7.59    0.66
  -2  -1   9    8.30    0.55
  -2  -1   9    7.73    0.64
  -2  -1   9    8.13    0.57
  -2  -1   9    6.80    0.64
  -2  -1   9    7.86    0.62
  -3   1   9    2.92    0.39
  -3   1   9    3.52    0.34
  -3   1   9    3.05    0.31
  -3   1   9    3.35    0.28
  -3   1   9    3.31    0.49
  -3   1   9    3.50    0.34
  -3   1   9    3.11    0.29
  -3   1   9    3.26    0.32
  -3  -1   9    3.38    0.36
  -3  -1   9    3.89    0.35
  -3  -1   9    3.22    0.35
  -3  -1   9    3.67    0.35
  -3  -1   9    3.50    0.26
  -3  -1   9    3.62    0.29
  -4   1   9   43.94    3.19
  -4   1   9   42.28    3.64
  -4   1   9   45.73    3.17
  -4   1   9   43.03    3.09
  -4   1   9   38.13    3.68
  -4   1   9   40.39    3.41
  -4   1   9   39.68    3.39
  -4  -1   9   37.44    3.41
  -4  -1   9   45.51    3.42
  -4  -1   9   44.70    3.17
  -4  -1   9   48.66    3.46
  -4  -1   9   48.74    3.66
  -4  -1   9   44.10    3.11
  -5   1   9    0.05    0.05
  -5   1   9    0.06    0.10
  -5   1   9    0.09    0.06
  -5   1   9    0.06    0.09
  -5   1   9    0.05    0.05
  -5   1   9    0.07    0.05
  -5   1   9    0.09    0.09
  -5   1   9    0.05    0.03
  -5  -1   9    0.02    0.06
  -5  -1   9    0.00    0.10
  -5  -1   9    0.07    0.07
  -5  -1   9    0.04    0.05
  -5  -1   9    0.00    0.05
  -5  -1   9    0.10    0.15
  -6   1   9    2.71    0.21
  -6   1   9    2.36    0.25
  -6   1   9    2.54    0.22
  -6   1   9    2.55    0.26
  -6   1   9    2.53    0.24
  -6   1   9    2.44    0.22
  -6   1   9    2.68    0.24
  -6   1   9    2.74    0.25
  -6  -1   9    2.66    0.22
  -6  -1   9    3.25    0.26
  -6  -1   9    2.99    0.25
  -6  -1   9    3.08    0.25
  -7   1   9    0.33    0.05
  -7   1   9    0.42    0.06
  -7   1   9    0.42    0.05
  -7   1   9    0.44    0.05
  -7   1   9    0.40    0.05
  -7  -1   9    0.38    0.05
  -7  -1   9    0.43    0.05
  -7  -1   9    0.47    0.06
  -8   1   9    0.57    0.05
  -8  -1   9    0.62    0.06
  -8  -1   9    0.60    0.06
  -8   2  -9    0.77    0.06
  -8  -2  -9    0.62    0.06
  -8  -2  -9    0.73    0.07
  -7   2  -9   -0.04    0.04
  -7   2  -9    0.01    0.02
  -7  -2  -9    0.00    0.03
   6   2   9    1.64    0.20
  -6   2  -9    1.97    0.21
  -6  -2  -9    1.85    0.19
  -5   2  -9    6.35    0.58
   5   2   9    5.16    0.56
   4   2   9    0.29    0.11
   4   2   9    0.15    0.16
   4  -2   9    0.04    0.14
   3   2   9    2.76    0.34
   3   2   9    1.41    0.32
   3   2   9    1.97    0.44
   3   2   9    2.44    0.23
   3   2   9    2.05    0.28
   3   2   9    1.77    0.20
   3  -2   9    1.81    0.32
   2   2   9   92.39    7.01
   2   2   9   82.05    7.81
   2   2   9   76.55    6.07
   2   2   9   89.53    7.74
   2   2   9   70.16    6.26
   2  -2   9   86.08    6.27
   2  -2   9   81.81    7.83
   2  -2   9   84.40    6.68
   2  -2   9   84.34    7.70
   1   2   9    8.00    0.72
   1   2   9    8.78    0.70
   1   2   9    9.50    0.90
   1   2   9   10.29    0.83
   1   2   9    9.52    0.98
   1   2   9   10.47    0.89
   1   2   9    7.48    0.84
   1  -2   9   10.13    0.73
   1  -2   9    9.59    0.85
   1  -2   9    9.25    0.93
   1  -2   9    8.70    0.95
   1  -2   9    9.14    0.70
   1  -2   9    8.51    0.74
   0   2   9    0.10    0.08
   0   2   9    0.02    0.10
   0   2   9    0.06    0.21
   0   2   9    0.04    0.09
   0   2   9    0.12    0.07
   0   2   9    0.09    0.12
   0   2   9    0.09    0.11
   0   2   9   -0.05    0.16
   0   2   9    0.21    0.15
   0  -2   9    0.15    0.14
   0  -2   9    0.03    0.08
   0  -2   9    0.07    0.28
   0  -2   9    0.24    0.15
   0  -2   9    0.12    0.07
   0  -2   9   -0.03    0.16
   0  -2   9    0.02    0.15
   0  -2   9    0.05    0.12
   0  -2   9   -0.01    0.08
  -1   2   9    8.46    0.82
  -1   2   9    9.82    0.80
  -1   2   9    9.42    0.70
  -1   2   9    9.19    0.88
  -1   2   9    8.60    0.72
  -1   2   9    9.76    0.70
  -1   2   9    8.29    0.69
  -1   2   9    9.56    0.77
  -1   2   9    9.30    0.88
  -1  -2   9    9.34    0.76
  -1  -2   9    8.72    0.70
  -1  -2   9    9.58    0.69
  -1  -2   9    9.59    0.71
  -1  -2   9    7.09    0.92
  -1  -2   9    8.82    0.77
  -1  -2   9    9.42    0.81
  -2   2   9   78.76    5.85
  -2   2   9   81.43    6.36
  -2   2   9   86.93    6.23
  -2   2   9   78.36    5.80
  -2   2   9   76.05    5.79
  -2   2   9   75.67    6.72
  -2  -2   9   77.02    5.64
  -2  -2   9   76.41    6.33
  -2  -2   9   81.49    5.80
  -2  -2   9   80.60    5.98
  -2  -2   9   74.44    6.22
  -2  -2   9   74.37    6.67
  -2  -2   9   89.18    5.80
  -3   2   9    2.44    0.30
  -3   2   9    2.43    0.40
  -3   2   9    2.45    0.24
  -3   2   9    2.05    0.23
  -3   2   9    2.47    0.22
  -3   2   9    2.56    0.27
  -3  -2   9    2.63    0.21
  -3  -2   9    2.64    0.28
  -3  -2   9    2.26    0.28
  -3  -2   9    2.54    0.23
  -3  -2   9    2.18    0.27
  -3  -2   9    2.22    0.29
  -4   2   9    0.28    0.12
  -4   2   9    0.28    0.06
  -4   2   9    0.23    0.07
  -4   2   9    0.33    0.08
  -4   2   9    0.20    0.05
  -4   2   9    0.32    0.12
  -4   2   9    0.14    0.20
  -4  -2   9    0.24    0.11
  -4  -2   9    0.17    0.08
  -4  -2   9    0.32    0.05
  -4  -2   9    0.25    0.11
  -4  -2   9    0.35    0.17
  -5   2   9    6.93    0.66
  -5   2   9    6.99    0.61
  -5   2   9    6.96    0.56
  -5   2   9    7.68    0.57
  -5   2   9    7.06    0.58
  -5  -2   9    7.61    0.57
  -5  -2   9    7.99    0.62
  -5  -2   9    8.23    0.66
  -6   2   9    2.88    0.25
  -6   2   9    2.61    0.22
  -6   2   9    2.58    0.26
  -6   2   9    2.64    0.22
  -6   2   9    2.53    0.24
  -6  -2   9    2.61    0.21
  -6  -2   9    2.73    0.23
  -6  -2   9    2.75    0.25
  -7   2   9    0.00    0.03
  -7   2   9    0.00    0.02
  -7   2   9    0.01    0.03
  -7  -2   9    0.01    0.02
  -7  -2   9    0.01    0.02
  -7  -2   9    0.00    0.02
  -8   2   9    0.73    0.07
  -8   2   9    0.87    0.07
  -8  -2   9    0.79    0.07
  -8  -2   9    0.89    0.08
  -8   3  -9    0.43    0.04
  -8  -3  -9    0.41    0.04
  -7   3  -9    0.24    0.04
  -7   3  -9    0.30    0.03
   7   3   9    0.20    0.04
  -7  -3  -9    0.29    0.04
  -6   3  -9    1.07    0.13
   6   3   9    0.88    0.12
  -6  -3  -9    1.32    0.12
  -5   3  -9    0.11    0.09
   5   3   9    0.09    0.06
   4   3   9   24.33    2.34
   4  -3   9   25.25    2.36
   3   3   9    0.66    0.19
   3   3   9    0.89    0.10
   3   3   9    0.65    0.24
   3   3   9    0.65    0.13
   3  -3   9    0.57    0.18
   2   3   9    0.72    0.11
   2   3   9    0.89    0.14
   2   3   9    0.95    0.22
   2   3   9    0.54    0.29
   2   3   9    0.72    0.11
   2   3   9    0.54    0.22
   2  -3   9    0.70    0.19
   1   3   9    6.42    0.52
   1   3   9    6.13    0.58
   1   3   9    6.58    0.64
   1   3   9    6.55    0.64
   1   3   9    7.69    0.64
   1   3   9    6.76    0.51
   1   3   9    6.20    0.51
   1   3   9    7.43    0.78
   1  -3   9    6.58    0.68
   1  -3   9    4.86    0.69
   1  -3   9    5.50    0.66
   1  -3   9    6.22    0.53
   0   3   9   37.87    2.77
   0   3   9   34.48    2.77
   0   3   9   35.84    3.19
   0   3   9   33.97    2.51
   0   3   9   37.33    2.56
   0   3   9   33.68    2.49
   0   3   9   34.10    2.66
   0   3   9   33.06    2.88
   0  -3   9   31.72    2.49
   0  -3   9   32.08    2.79
   0  -3   9   34.19    2.57
   0  -3   9   28.10    2.46
   0  -3   9   32.05    3.21
  -1   3   9    6.55    0.59
  -1   3   9    5.90    0.65
  -1   3   9    6.44    0.56
  -1   3   9    6.27    0.53
  -1   3   9    6.54    0.64
  -1   3   9    6.84    0.50
  -1   3   9    7.71    0.60
  -1   3   9    7.15    0.50
  -1  -3   9    5.66    0.51
  -1  -3   9    6.05    0.59
  -1  -3   9    6.46    0.64
  -1  -3   9    5.51    0.64
  -1  -3   9    6.37    0.51
  -1  -3   9    6.29    0.58
  -1  -3   9    6.82    0.52
  -2   3   9    0.75    0.13
  -2   3   9    0.88    0.11
  -2   3   9    0.57    0.23
  -2   3   9    0.78    0.13
  -2   3   9    1.47    0.18
  -2  -3   9    0.74    0.12
  -2  -3   9    0.55    0.13
  -2  -3   9    0.78    0.20
  -2  -3   9    0.38    0.20
  -2  -3   9    0.89    0.12
  -2  -3   9    0.94    0.12
  -2  -3   9    0.63    0.22
  -2  -3   9    0.77    0.16
  -3   3   9    0.91    0.09
  -3   3   9    0.85    0.14
  -3   3   9    0.99    0.13
  -3   3   9    1.31    0.15
  -3   3   9    0.91    0.24
  -3   3   9    0.81    0.12
  -3  -3   9    0.84    0.10
  -3  -3   9    0.89    0.12
  -3  -3   9    0.74    0.11
  -3  -3   9    1.06    0.15
  -3  -3   9    0.75    0.14
  -3  -3   9    0.54    0.23
  -3  -3   9    0.74    0.17
  -4   3   9   29.28    2.53
  -4   3   9   29.94    2.34
  -4   3   9   25.03    2.25
  -4   3   9   29.87    2.21
  -4  -3   9   29.64    2.52
  -4  -3   9   29.83    2.18
  -4  -3   9   31.91    2.34
  -4  -3   9   32.89    2.35
  -4  -3   9   28.85    2.19
  -5   3   9    0.09    0.05
  -5   3   9    0.11    0.05
  -5   3   9    0.14    0.06
  -5   3   9    0.15    0.07
  -5  -3   9    0.15    0.04
  -5  -3   9    0.15    0.06
  -5  -3   9    0.13    0.06
  -5  -3   9    0.12    0.04
  -6   3   9    1.80    0.17
  -6   3   9    1.74    0.15
  -6   3   9    1.52    0.15
  -6  -3   9    1.74    0.16
  -6  -3   9    1.70    0.15
  -6  -3   9    1.72    0.14
  -7   3   9    0.35    0.04
  -7   3   9    0.38    0.04
  -7  -3   9    0.36    0.04
  -7  -3   9    0.36    0.04
  -7  -3   9    0.36    0.04
  -8   3   9    0.47    0.04
  -8  -3   9    0.44    0.04
  -7   4  -9    0.01    0.01
   7   4   9   -0.02    0.01
  -7  -4  -9    0.00    0.01
   6   4   9    0.63    0.07
  -6   4  -9    0.67    0.07
  -6   4  -9    0.71    0.08
  -6  -4  -9    0.74    0.07
  -5   4  -9    2.03    0.22
   5   4   9    2.05    0.20
  -4   4  -9    0.05    0.09
   4   4   9    0.08    0.03
   4   4   9    0.07    0.05
   4  -4   9    0.00    0.09
   3   4   9    1.00    0.10
   3   4   9    1.02    0.13
   3  -4   9    0.63    0.16
   2   4   9   32.91    2.37
   2   4   9   31.78    2.43
   2   4   9   33.27    3.02
   2  -4   9   30.28    3.05
   1   4   9    3.19    0.41
   1   4   9    3.87    0.32
   1   4   9    4.09    0.32
   1  -4   9    3.67    0.34
   1  -4   9    4.60    0.44
   0   4   9    0.02    0.06
   0   4   9    0.06    0.05
   0   4   9    0.03    0.06
   0   4   9    0.11    0.05
   0   4   9   -0.13    0.13
   0  -4   9    0.00    0.12
   0  -4   9    0.07    0.07
   0  -4   9    0.08    0.23
   0  -4   9    0.11    0.07
  -1   4   9    3.95    0.30
  -1   4   9    3.63    0.31
  -1   4   9    3.67    0.35
  -1   4   9    4.16    0.34
  -1   4   9    3.27    0.40
  -1   4   9    4.12    0.30
  -1   4   9    3.77    0.32
  -1  -4   9    4.01    0.32
  -1  -4   9    3.58    0.39
  -1  -4   9    3.97    0.46
  -1  -4   9    3.06    0.31
  -1  -4   9    3.49    0.32
  -2   4   9   31.20    2.51
  -2   4   9   32.87    2.45
  -2   4   9   33.35    2.42
  -2   4   9   33.14    2.81
  -2   4   9   37.08    2.61
  -2  -4   9   30.20    2.43
  -2  -4   9   32.42    2.45
  -2  -4   9   33.00    2.51
  -2  -4   9   33.62    2.44
  -2  -4   9   33.57    2.61
  -3   4   9    1.14    0.13
  -3   4   9    1.26    0.11
  -3   4   9    1.28    0.15
  -3   4   9    1.23    0.13
  -3  -4   9    1.11    0.11
  -3  -4   9    1.03    0.14
  -3  -4   9    1.35    0.16
  -3  -4   9    1.11    0.13
  -4   4   9    0.12    0.05
  -4   4   9    0.13    0.05
  -4   4   9    0.10    0.05
  -4  -4   9    0.08    0.05
  -4  -4   9    0.03    0.05
  -4  -4   9    0.12    0.04
  -5   4   9    2.87    0.24
  -5   4   9    2.92    0.23
  -5   4   9    3.10    0.26
  -5  -4   9    2.89    0.22
  -5  -4   9    2.89    0.23
  -5  -4   9    2.72    0.26
  -6   4   9    1.03    0.10
  -6   4   9    1.01    0.09
  -6   4   9    1.06    0.09
  -6  -4   9    0.95    0.09
  -6  -4   9    1.01    0.09
  -7   4   9    0.01    0.01
  -7   4   9    0.00    0.01
  -7  -4   9    0.02    0.01
  -7  -4   9    0.00    0.01
  -6   5  -9    0.36    0.03
   6   5   9    0.29    0.03
   6   5   9    0.37    0.04
  -6  -5  -9    0.42    0.04
   5   5   9   -0.01    0.02
   5   5   9    0.00    0.01
  -5   5  -9   -0.06    0.03
   5  -5   9   -0.01    0.04
   4   5   9    5.44    0.43
   4   5   9    6.19    0.55
   4   5   9    5.92    0.45
  -4   5  -9    5.74    0.56
   4  -5   9    5.89    0.57
   3   5   9    0.34    0.04
   3   5   9    0.28    0.05
   3   5   9    0.32    0.03
   3  -5   9    0.18    0.09
   2   5   9    0.67    0.08
   2   5   9    0.72    0.07
   2   5   9    0.70    0.07
   2  -5   9    0.69    0.12
   1   5   9    2.24    0.17
   1   5   9    2.23    0.17
   1   5   9    2.20    0.17
   1  -5   9    2.00    0.25
   1  -5   9    1.94    0.20
   0   5   9   12.67    0.93
   0   5   9   13.13    0.96
   0   5   9   12.36    0.94
   0   5   9   13.02    0.97
   0  -5   9   11.96    1.21
   0  -5   9   12.74    0.98
  -1   5   9    2.32    0.19
  -1   5   9    2.34    0.18
  -1   5   9    2.09    0.17
  -1   5   9    2.32    0.18
  -1  -5   9    2.05    0.20
  -1  -5   9    2.31    0.20
  -1  -5   9    2.13    0.23
  -2   5   9    0.78    0.10
  -2   5   9    0.82    0.08
  -2   5   9    0.86    0.09
  -2   5   9    0.74    0.09
  -2  -5   9    0.75    0.10
  -2  -5   9    0.92    0.10
  -2  -5   9    0.85    0.11
  -2  -5   9    0.85    0.09
  -3   5   9    0.42    0.04
  -3   5   9    0.37    0.05
  -3   5   9    0.33    0.05
  -3   5   9    0.45    0.05
  -3  -5   9    0.35    0.05
  -3  -5   9    0.33    0.06
  -3  -5   9    0.49    0.06
  -3  -5   9    0.35    0.06
  -4   5   9    8.24    0.59
  -4   5   9    8.18    0.60
  -4   5   9    8.12    0.67
  -4  -5   9    7.09    0.58
  -4  -5   9    7.64    0.58
  -5   5   9    0.01    0.02
  -5   5   9    0.02    0.02
  -5  -5   9    0.02    0.02
  -5  -5   9   -0.01    0.01
  -6   5   9    0.63    0.05
  -6  -5   9    0.55    0.05
   4   6   9    0.02    0.01
  -4   6  -9   -0.01    0.02
   4   6   9    0.02    0.00
  -4   6  -9    0.02    0.01
   4  -6   9    0.00    0.01
   4  -6   9    0.01    0.02
  -3   6  -9    0.08    0.03
   3   6   9    0.14    0.02
   3   6   9    0.16    0.02
   3  -6   9    0.08    0.04
   2   6   9    4.93    0.38
   2   6   9    4.73    0.37
   2   6   9    4.85    0.36
   2  -6   9    5.29    0.48
   1   6   9    0.37    0.04
   1   6   9    0.30    0.04
   1   6   9    0.40    0.03
   1  -6   9    0.51    0.06
   0   6   9    0.01    0.02
   0   6   9    0.04    0.01
   0   6   9    0.01    0.01
   0   6   9    0.04    0.02
   0  -6   9    0.11    0.03
   0  -6   9    0.07    0.03
  -1   6   9    0.44    0.05
  -1   6   9    0.48    0.05
  -1  -6   9    0.51    0.05
  -1  -6   9    0.45    0.05
  -2   6   9    6.26    0.44
  -2   6   9    6.38    0.46
  -2   6   9    5.90    0.45
  -2  -6   9    5.66    0.46
  -2  -6   9    6.05    0.45
  -2  -6   9    5.85    0.47
  -3   6   9    0.16    0.02
  -3   6   9    0.19    0.02
  -3  -6   9    0.13    0.02
  -3  -6   9    0.18    0.02
  -3  -6   9    0.13    0.02
  -4   6   9    0.02    0.01
  -4   6   9    0.05    0.01
  -4  -6   9    0.03    0.01
  -4  -6   9    0.02    0.01
   1  -7   9    0.29    0.03
   0   7   9    1.66    0.12
   0  -7   9    1.68    0.13
  -1   7   9    0.27    0.02
  -1  -7   9    0.29    0.02
  -8   0 -10    2.00    0.19
  -8   0 -10    2.02    0.15
  -7   0 -10    0.22    0.04
  -6   0 -10    9.44    0.90
   5   0  10   -0.05    0.09
   4   0  10    4.46    0.46
   4   0  10    3.77    0.48
   3   0  10    0.19    0.07
   3   0  10    0.19    0.16
   3   0  10    0.00    0.17
   3   0  10    0.11    0.19
   3   0  10    0.02    0.13
   2   0  10   33.78    2.54
   2   0  10   36.42    3.18
   2   0  10   34.86    2.79
   2   0  10   31.26    2.46
   2   0  10   34.65    2.76
   2   0  10   30.97    3.18
   1   0  10    1.70    0.24
   1   0  10    1.84    0.18
   1   0  10    1.89    0.38
   1   0  10    2.02    0.30
   1   0  10    1.75    0.22
   1   0  10    1.96    0.29
   1   0  10    1.68    0.18
   0   0  10   38.25    2.81
   0   0  10   40.00    3.02
   0   0  10   34.71    2.89
   0   0  10   40.36    3.57
   0   0  10   41.32    2.81
   0   0  10   35.39    3.10
   0   0  10   37.36    2.75
   0   0  10   38.10    3.17
  -1   0  10    1.73    0.16
  -1   0  10    1.78    0.21
  -1   0  10    1.56    0.35
  -1   0  10    1.72    0.21
  -1   0  10    0.94    0.20
  -1   0  10    1.12    0.14
  -1   0  10    1.56    0.19
  -1   0  10    1.35    0.22
  -1   0  10    1.42    0.23
  -1   0  10    1.66    0.15
  -2   0  10   25.79    1.94
  -2   0  10   27.73    1.94
  -2   0  10   22.23    2.28
  -2   0  10   29.37    1.95
  -2   0  10   27.78    2.11
  -2   0  10   24.92    2.23
  -2   0  10   26.93    2.25
  -3   0  10    0.04    0.12
  -3   0  10    0.15    0.08
  -3   0  10    0.06    0.12
  -3   0  10    0.18    0.06
  -3   0  10    0.13    0.06
  -3   0  10    0.06    0.10
  -4   0  10    3.69    0.39
  -4   0  10    4.61    0.34
  -4   0  10    5.12    0.42
  -4   0  10    4.47    0.40
  -4   0  10    3.99    0.39
  -4   0  10    4.53    0.39
  -4   0  10    3.89    0.42
  -5   0  10    0.05    0.04
  -5   0  10    0.08    0.07
  -5   0  10    0.09    0.05
  -5   0  10    0.07    0.04
  -5   0  10    0.02    0.07
  -6   0  10   12.77    1.04
  -6   0  10   13.20    1.04
  -6   0  10   15.13    1.06
  -6   0  10   12.01    0.97
  -6   0  10   12.60    1.11
  -7   0  10    0.19    0.03
  -7   0  10    0.22    0.04
  -7   0  10    0.23    0.03
  -8   0  10    1.75    0.16
  -8   0  10    2.00    0.15
  -8   1 -10    3.16    0.25
  -8  -1 -10    3.33    0.31
  -7   1 -10    0.01    0.03
   7   1  10   -0.03    0.03
  -7  -1 -10    0.02    0.03
  -6   1 -10    1.83    0.21
  -6  -1 -10    1.99    0.20
   5  -1  10    0.53    0.12
   4   1  10    4.53    0.51
   4  -1  10    5.42    0.53
   3   1  10    0.19    0.07
   3   1  10    0.23    0.20
   3   1  10    0.19    0.17
   3   1  10    0.36    0.20
   3  -1  10    0.25    0.15
   3  -1  10    0.32    0.07
   3  -1  10    0.16    0.24
   3  -1  10    0.07    0.20
   2   1  10   33.46    2.94
   2   1  10   38.20    3.29
   2   1  10   32.57    2.62
   2   1  10   39.93    2.85
   2   1  10   33.85    2.83
   2   1  10   31.98    2.54
   2  -1  10   38.21    2.62
   2  -1  10   32.19    3.28
   2  -1  10   36.70    3.27
   2  -1  10   32.19    2.83
   2  -1  10   31.20    2.87
   1   1  10    6.05    0.59
   1   1  10    4.91    0.48
   1   1  10    4.89    0.51
   1   1  10    5.11    0.40
   1   1  10    5.55    0.57
   1   1  10    3.95    0.50
   1   1  10    4.87    0.40
   1   1  10    4.70    0.39
   1  -1  10    5.40    0.40
   1  -1  10    4.87    0.63
   1  -1  10    5.08    0.57
   1  -1  10    4.97    0.53
   1  -1  10    5.49    0.40
   1  -1  10    4.48    0.43
   1  -1  10    4.27    0.49
   1  -1  10    4.69    0.44
   0   1  10    0.13    0.13
   0   1  10    0.03    0.13
   0   1  10   -0.03    0.11
   0   1  10    0.08    0.07
   0   1  10    0.04    0.07
   0   1  10    0.03    0.07
   0   1  10    0.23    0.23
   0   1  10    0.04    0.15
   0  -1  10    0.17    0.10
   0  -1  10   -0.11    0.13
   0  -1  10    0.05    0.13
   0  -1  10    0.04    0.13
   0  -1  10    0.01    0.13
   0  -1  10    0.17    0.07
   0  -1  10    0.09    0.06
   0  -1  10    0.03    0.07
   0  -1  10    0.05    0.27
  -1   1  10    4.44    0.36
  -1   1  10    4.54    0.56
  -1   1  10    4.12    0.42
  -1   1  10    5.15    0.36
  -1   1  10    4.17    0.35
  -1   1  10    3.80    0.37
  -1   1  10    5.36    0.42
  -1   1  10    4.38    0.46
  -1  -1  10    5.04    0.35
  -1  -1  10    4.01    0.50
  -1  -1  10    5.21    0.42
  -1  -1  10    4.42    0.58
  -1  -1  10    4.03    0.43
  -1  -1  10    4.26    0.36
  -1  -1  10    4.92    0.42
  -1  -1  10    3.88    0.46
  -1  -1  10    4.20    0.43
  -1  -1  10    4.63    0.36
  -2   1  10   28.36    2.45
  -2   1  10   32.27    2.16
  -2   1  10   26.76    2.52
  -2   1  10   29.22    2.49
  -2   1  10   25.65    2.15
  -2   1  10   28.70    2.18
  -2   1  10   32.70    2.33
  -2   1  10   31.19    2.13
  -2  -1  10   28.30    2.14
  -2  -1  10   30.91    2.15
  -2  -1  10   25.07    2.51
  -2  -1  10   30.83    2.50
  -2  -1  10   29.32    2.33
  -2  -1  10   31.29    2.16
  -3   1  10    0.12    0.10
  -3   1  10    0.16    0.26
  -3   1  10    0.25    0.08
  -3   1  10    0.13    0.12
  -3   1  10    0.16    0.07
  -3   1  10    0.29    0.06
  -3   1  10    0.29    0.07
  -3  -1  10    0.46    0.09
  -3  -1  10    0.14    0.11
  -3  -1  10    0.24    0.15
  -3  -1  10    0.23    0.05
  -3  -1  10    0.30    0.07
  -3  -1  10    0.22    0.10
  -4   1  10    5.18    0.40
  -4   1  10    4.86    0.49
  -4   1  10    5.23    0.41
  -4   1  10    4.88    0.43
  -4   1  10    5.03    0.46
  -4   1  10    5.25    0.45
  -4  -1  10    5.80    0.47
  -4  -1  10    6.00    0.48
  -4  -1  10    4.66    0.46
  -4  -1  10    4.61    0.45
  -4  -1  10    5.29    0.40
  -5   1  10    0.52    0.08
  -5   1  10    0.62    0.07
  -5   1  10    0.49    0.07
  -5   1  10    0.66    0.11
  -5   1  10    0.70    0.10
  -5   1  10    0.60    0.07
  -5  -1  10    0.54    0.11
  -5  -1  10    0.65    0.09
  -5  -1  10    0.81    0.11
  -5  -1  10    0.61    0.08
  -6   1  10    2.31    0.22
  -6   1  10    2.41    0.22
  -6   1  10    2.57    0.22
  -6   1  10    2.42    0.19
  -6   1  10    2.16    0.21
  -6   1  10    2.23    0.19
  -6   1  10    2.25    0.20
  -6   1  10    2.29    0.20
  -6  -1  10    2.35    0.19
  -6  -1  10    2.68    0.22
  -6  -1  10    2.50    0.21
  -7   1  10    0.01    0.02
  -7   1  10    0.00    0.03
  -7   1  10    0.02    0.01
  -7  -1  10    0.02    0.02
  -7  -1  10   -0.01    0.02
  -7  -1  10    0.02    0.02
  -8  -1  10    3.67    0.29
  -8  -1  10    3.56    0.31
  -8   2 -10    1.72    0.14
  -8  -2 -10    1.85    0.15
   7   2  10    0.02    0.02
  -7   2 -10    0.05    0.02
  -7  -2 -10    0.03    0.02
  -6   2 -10    6.80    0.64
   6   2  10    5.97    0.63
  -6  -2 -10    7.16    0.63
   5   2  10    0.04    0.07
   5  -2  10    0.00    0.09
   4   2  10    3.34    0.29
   4   2  10    3.63    0.38
   4   2  10    3.55    0.36
   4  -2  10    3.45    0.38
   3   2  10    0.12    0.06
   3   2  10    0.13    0.06
   3   2  10    0.20    0.16
   3   2  10    0.01    0.19
   3   2  10    0.16    0.10
   3  -2  10    0.00    0.13
   2   2  10   10.31    0.91
   2   2  10    9.56    1.03
   2   2  10   14.48    1.26
   2   2  10   13.04    1.13
   2   2  10   12.60    1.03
   2   2  10   11.30    0.89
   2  -2  10   10.56    0.95
   2  -2  10   11.93    1.06
   2  -2  10   13.39    0.92
   2  -2  10   10.90    1.20
   2  -2  10   11.90    1.15
   1   2  10    0.98    0.24
   1   2  10    1.27    0.15
   1   2  10    1.64    0.19
   1   2  10    1.49    0.28
   1   2  10    1.34    0.29
   1   2  10    1.35    0.16
   1  -2  10    1.60    0.26
   1  -2  10    1.30    0.22
   1  -2  10    1.49    0.15
   1  -2  10    1.40    0.15
   1  -2  10    1.36    0.21
   1  -2  10    1.55    0.40
   1  -2  10    1.01    0.25
   1  -2  10    1.09    0.17
   0   2  10   14.03    1.17
   0   2  10   13.48    1.19
   0   2  10   13.41    1.02
   0   2  10   12.97    1.02
   0   2  10   13.35    1.15
   0   2  10   14.40    1.08
   0   2  10   14.25    1.30
   0   2  10   12.68    1.00
   0  -2  10   14.67    1.00
   0  -2  10   11.54    1.28
   0  -2  10   11.20    1.31
   0  -2  10   13.29    1.03
   0  -2  10   12.19    1.15
   0  -2  10   14.41    1.03
   0  -2  10   13.74    1.08
  -1   2  10    1.47    0.17
  -1   2  10    1.24    0.15
  -1   2  10    1.61    0.21
  -1   2  10    1.39    0.30
  -1   2  10    1.54    0.12
  -1   2  10    1.46    0.21
  -1   2  10    1.40    0.15
  -1  -2  10    1.42    0.14
  -1  -2  10    1.17    0.18
  -1  -2  10    1.12    0.24
  -1  -2  10    1.14    0.18
  -1  -2  10    1.22    0.15
  -1  -2  10    0.74    0.24
  -1  -2  10    1.62    0.15
  -1  -2  10    1.20    0.22
  -2   2  10   11.39    1.03
  -2   2  10   11.36    0.88
  -2   2  10   12.49    0.96
  -2   2  10   12.04    1.07
  -2   2  10   11.62    0.90
  -2   2  10   12.50    0.87
  -2  -2  10    9.86    0.97
  -2  -2  10   13.51    0.87
  -2  -2  10   11.47    0.96
  -2  -2  10   10.87    0.89
  -2  -2  10   11.01    0.93
  -2  -2  10   11.26    1.02
  -2  -2  10   12.06    0.88
  -3   2  10    0.09    0.10
  -3   2  10    0.14    0.20
  -3   2  10    0.12    0.06
  -3   2  10    0.05    0.09
  -3   2  10    0.05    0.07
  -3  -2  10    0.26    0.17
  -3  -2  10    0.22    0.05
  -3  -2  10    0.17    0.07
  -3  -2  10    0.05    0.11
  -3  -2  10    0.09    0.07
  -4   2  10    3.52    0.37
  -4   2  10    4.33    0.35
  -4   2  10    4.28    0.37
  -4   2  10    4.31    0.33
  -4   2  10    4.25    0.41
  -4   2  10    3.58    0.46
  -4  -2  10    4.74    0.40
  -4  -2  10    4.58    0.34
  -4  -2  10    4.55    0.41
  -4  -2  10    4.38    0.32
  -4  -2  10    3.95    0.38
  -4  -2  10    4.47    0.38
  -5   2  10    0.01    0.02
  -5   2  10    0.06    0.06
  -5   2  10   -0.05    0.04
  -5   2  10    0.01    0.04
  -5   2  10   -0.03    0.04
  -5   2  10   -0.02    0.06
  -5  -2  10    0.01    0.05
  -5  -2  10    0.06    0.08
  -5  -2  10    0.01    0.04
  -5  -2  10    0.04    0.04
  -6   2  10    7.84    0.68
  -6   2  10    8.54    0.66
  -6   2  10    9.39    0.71
  -6   2  10    8.94    0.77
  -6  -2  10    8.65    0.66
  -6  -2  10    9.30    0.76
  -6  -2  10    9.52    0.71
  -7   2  10    0.05    0.02
  -7   2  10    0.05    0.02
  -7  -2  10    0.06    0.02
  -7  -2  10    0.05    0.02
  -7  -2  10    0.05    0.02
  -8  -2  10    1.84    0.16
  -7   3 -10   -0.04    0.02
   7   3  10   -0.03    0.01
  -7   3 -10    0.01    0.01
  -7  -3 -10    0.00    0.01
  -6   3 -10    0.42    0.07
   6   3  10    0.39    0.06
  -6  -3 -10    0.48    0.06
  -5   3 -10    0.29    0.08
   5   3  10    0.31    0.05
   5  -3  10    0.23    0.08
   4   3  10    4.14    0.35
   4   3  10    4.58    0.44
   4  -3  10    4.72    0.46
   3   3  10    0.38    0.06
   3   3  10    0.18    0.08
   3  -3  10    0.38    0.13
   3  -3  10    0.22    0.08
   2   3  10   19.57    1.75
   2   3  10   21.51    1.70
   2   3  10   22.62    1.94
   2   3  10   18.86    1.56
   2   3  10   20.10    1.52
   2  -3  10   21.11    1.58
   2  -3  10   20.25    1.97
   1   3  10    0.83    0.10
   1   3  10    0.94    0.11
   1   3  10    0.65    0.20
   1   3  10    0.93    0.13
   1   3  10    0.88    0.22
   1   3  10    0.89    0.10
   1  -3  10    0.70    0.25
   1  -3  10    0.85    0.14
   1  -3  10    0.82    0.11
   1  -3  10    0.69    0.11
   1  -3  10    0.89    0.17
   0   3  10    0.24    0.07
   0   3  10    0.08    0.06
   0   3  10    0.07    0.09
   0   3  10    0.29    0.15
   0   3  10    0.15    0.06
   0   3  10   -0.05    0.15
   0   3  10    0.22    0.06
   0  -3  10    0.38    0.08
   0  -3  10    0.06    0.17
   0  -3  10    0.16    0.11
   0  -3  10    0.06    0.07
   0  -3  10    0.12    0.12
   0  -3  10    0.13    0.19
  -1   3  10    1.13    0.23
  -1   3  10    0.87    0.11
  -1   3  10    0.75    0.12
  -1   3  10    0.80    0.13
  -1  -3  10    0.91    0.23
  -1  -3  10    0.98    0.12
  -1  -3  10    0.69    0.11
  -1  -3  10    0.89    0.11
  -1  -3  10    1.10    0.15
  -1  -3  10    0.87    0.22
  -2   3  10   22.06    1.55
  -2   3  10   21.99    1.68
  -2   3  10   20.19    1.76
  -2   3  10   21.57    1.81
  -2   3  10   20.85    1.58
  -2  -3  10   20.59    1.60
  -2  -3  10   21.31    1.61
  -2  -3  10   21.37    1.69
  -2  -3  10   24.25    1.57
  -2  -3  10   18.04    1.80
  -2  -3  10   19.91    1.57
  -3   3  10    0.51    0.09
  -3   3  10    0.57    0.10
  -3   3  10    0.47    0.10
  -3   3  10    0.48    0.19
  -3  -3  10    0.49    0.10
  -3  -3  10    0.46    0.07
  -3  -3  10    0.45    0.08
  -3  -3  10    0.44    0.11
  -4   3  10    5.44    0.50
  -4   3  10    5.39    0.44
  -4   3  10    5.73    0.46
  -4   3  10    4.85    0.44
  -4  -3  10    5.30    0.43
  -4  -3  10    5.77    0.50
  -4  -3  10    6.07    0.42
  -4  -3  10    6.08    0.47
  -5   3  10    0.53    0.08
  -5   3  10    0.69    0.08
  -5   3  10    0.38    0.06
  -5   3  10    0.54    0.07
  -5  -3  10    0.57    0.08
  -5  -3  10    0.48    0.05
  -5  -3  10    0.56    0.07
  -6   3  10    0.68    0.07
  -6   3  10    0.73    0.07
  -6   3  10    0.66    0.08
  -6  -3  10    0.70    0.07
  -6  -3  10    0.78    0.08
  -7   3  10   -0.01    0.01
  -7   3  10    0.02    0.02
  -7  -3  10   -0.01    0.01
  -7  -3  10    0.01    0.01
  -6   4 -10    2.77    0.25
   6   4  10    2.72    0.25
   6  -4  10    2.51    0.26
  -6  -4 -10    2.52    0.25
   5   4  10   -0.04    0.02
   5   4  10    0.02    0.02
  -5   4 -10   -0.04    0.04
   5  -4  10    0.03    0.05
   4   4  10    1.39    0.15
   4   4  10    1.49    0.12
   4  -4  10    1.51    0.18
   3   4  10    0.03    0.03
   3   4  10   -0.01    0.04
   3   4  10    0.04    0.02
   3  -4  10    0.11    0.09
   2   4  10    4.26    0.34
   2   4  10    4.50    0.33
   2  -4  10    4.34    0.45
   2  -4  10    4.05    0.35
   1   4  10    0.62    0.07
   1   4  10    0.54    0.07
   1  -4  10    0.60    0.12
   1  -4  10    0.58    0.09
   0   4  10    5.34    0.38
   0   4  10    5.37    0.38
   0   4  10    4.89    0.37
   0   4  10    4.59    0.43
   0  -4  10    4.77    0.42
   0  -4  10    5.07    0.40
   0  -4  10    4.24    0.49
   0  -4  10    4.50    0.39
  -1   4  10    0.48    0.09
  -1   4  10    0.60    0.08
  -1   4  10    0.36    0.08
  -1   4  10    0.58    0.08
  -1  -4  10    0.49    0.08
  -1  -4  10    0.57    0.11
  -1  -4  10    0.44    0.09
  -2   4  10    4.68    0.35
  -2   4  10    4.45    0.42
  -2   4  10    4.65    0.37
  -2   4  10    4.72    0.39
  -2  -4  10    4.54    0.37
  -2  -4  10    4.90    0.40
  -2  -4  10    5.02    0.37
  -2  -4  10    4.20    0.37
  -3   4  10    0.03    0.05
  -3   4  10    0.02    0.04
  -3   4  10    0.05    0.05
  -3  -4  10    0.00    0.03
  -3  -4  10    0.05    0.04
  -3  -4  10    0.15    0.05
  -3  -4  10    0.06    0.06
  -4   4  10    2.04    0.19
  -4   4  10    1.93    0.17
  -4   4  10    1.86    0.17
  -4  -4  10    2.33    0.18
  -4  -4  10    1.91    0.17
  -4  -4  10    2.11    0.16
  -5   4  10    0.03    0.03
  -5   4  10    0.01    0.02
  -5   4  10    0.03    0.02
  -5  -4  10    0.01    0.02
  -5  -4  10    0.00    0.02
  -5  -4  10    0.02    0.02
  -6   4  10    3.88    0.29
  -6   4  10    4.07    0.28
  -6  -4  10    3.44    0.32
  -6  -4  10    3.67    0.28
   5   5  10    0.09    0.01
   5   5  10    0.07    0.01
  -5   5 -10    0.04    0.02
   5  -5  10    0.02    0.03
   4   5  10    0.74    0.06
   4   5  10    0.66    0.06
  -4   5 -10    0.71    0.09
   4  -5  10    0.81    0.10
   3   5  10    0.03    0.02
   3   5  10    0.03    0.01
   3  -5  10   -0.06    0.06
   2   5  10    4.54    0.34
   2   5  10    4.43    0.34
   2   5  10    4.74    0.35
   2  -5  10    4.39    0.36
   2  -5  10    4.45    0.45
   1   5  10    0.37    0.05
   1   5  10    0.50    0.05
   1   5  10    0.43    0.05
   1  -5  10    0.76    0.08
   0   5  10    0.06    0.02
   0   5  10    0.04    0.03
   0   5  10    0.07    0.02
   0  -5  10    0.17    0.06
   0  -5  10    0.10    0.04
   0  -5  10    0.12    0.05
  -1   5  10    0.48    0.05
  -1   5  10    0.51    0.06
  -1  -5  10    0.38    0.06
  -1  -5  10    0.41    0.07
  -1  -5  10    0.40    0.06
  -2   5  10    5.56    0.39
  -2   5  10    5.67    0.41
  -2   5  10    5.44    0.39
  -2   5  10    4.86    0.45
  -2  -5  10    4.64    0.40
  -2  -5  10    4.46    0.39
  -2  -5  10    5.77    0.42
  -2  -5  10    5.33    0.40
  -3   5  10    0.05    0.02
  -3   5  10    0.06    0.02
  -3   5  10    0.06    0.02
  -3  -5  10    0.01    0.01
  -3  -5  10    0.01    0.03
  -3  -5  10    0.02    0.03
  -3  -5  10    0.00    0.03
  -4   5  10    1.04    0.09
  -4   5  10    0.98    0.10
  -4   5  10    1.04    0.09
  -4  -5  10    0.97    0.09
  -4  -5  10    1.16    0.08
  -5   5  10    0.12    0.02
  -5   5  10    0.09    0.02
  -5  -5  10    0.08    0.01
  -5  -5  10    0.06    0.01
   3   6  10    0.01    0.01
  -3   6 -10   -0.02    0.02
   3   6  10    0.00    0.00
   3  -6  10   -0.01    0.02
   3  -6  10    0.01    0.01
   2   6  10    1.15    0.09
   2   6  10    1.11    0.09
   2   6  10    1.17    0.10
   2  -6  10    1.41    0.11
   2  -6  10    1.24    0.10
   2  -6  10    1.47    0.12
   1   6  10    0.10    0.01
   1  -6  10    0.16    0.03
   0   6  10    1.56    0.13
   0   6  10    1.72    0.13
   0  -6  10    1.73    0.14
   0  -6  10    1.65    0.13
  -1   6  10    0.07    0.01
  -1  -6  10    0.08    0.02
  -1  -6  10    0.07    0.02
  -1  -6  10    0.06    0.02
  -2   6  10    1.41    0.11
  -2   6  10    1.48    0.11
  -2  -6  10    1.43    0.11
  -2  -6  10    1.47    0.11
  -2  -6  10    1.51    0.12
  -3   6  10    0.00    0.01
  -3   6  10    0.00    0.01
  -3  -6  10    0.01    0.01
  -3  -6  10    0.00    0.01
  -7   0 -11    0.27    0.04
  -6   0 -11    3.44    0.34
   5   0  11    0.50    0.10
   4   0  11    2.18    0.20
   4   0  11    2.45    0.27
   3   0  11    1.50    0.24
   3   0  11    1.85    0.33
   3   0  11    1.84    0.17
   3   0  11    2.04    0.30
   2   0  11   62.14    4.76
   2   0  11   61.98    4.91
   2   0  11   63.20    6.13
   2   0  11   67.93    5.23
   2   0  11   70.82    6.05
   1   0  11    0.44    0.08
   1   0  11    0.41    0.13
   1   0  11    0.50    0.25
   1   0  11    0.39    0.17
   1   0  11    0.41    0.11
   1   0  11    0.55    0.08
   1   0  11    0.40    0.17
   0   0  11   -0.05    0.13
   0   0  11   -0.02    0.06
   0   0  11    0.03    0.07
   0   0  11    0.04    0.10
   0   0  11    0.17    0.10
   0   0  11    0.05    0.23
   0   0  11   -0.17    0.12
   0   0  11    0.02    0.13
   0   0  11   -0.02    0.06
  -1   0  11    0.46    0.08
  -1   0  11    0.14    0.12
  -1   0  11    0.45    0.14
  -1   0  11    0.32    0.25
  -1   0  11    0.33    0.06
  -1   0  11    0.22    0.05
  -1   0  11    0.38    0.12
  -1   0  11    0.33    0.11
  -2   0  11   56.43    3.79
  -2   0  11   51.47    4.07
  -2   0  11   48.49    4.40
  -2   0  11   52.33    3.69
  -2   0  11   48.40    3.78
  -2   0  11   53.59    4.36
  -3   0  11    1.63    0.17
  -3   0  11    1.54    0.21
  -3   0  11    1.06    0.20
  -3   0  11    1.66    0.15
  -3   0  11    1.47    0.19
  -4   0  11    1.98    0.22
  -4   0  11    2.07    0.24
  -4   0  11    2.33    0.22
  -4   0  11    2.27    0.19
  -4   0  11    2.33    0.22
  -5   0  11    0.58    0.07
  -5   0  11    0.61    0.08
  -5   0  11    0.57    0.09
  -5   0  11    0.59    0.07
  -6   0  11    4.61    0.40
  -6   0  11    4.79    0.38
  -6   0  11    4.68    0.37
  -6   0  11    4.33    0.34
  -7   0  11    0.24    0.03
  -7   0  11    0.23    0.03
  -7   0  11    0.24    0.03
  -7   1 -11    0.21    0.03
   7   1  11    0.18    0.03
  -7  -1 -11    0.20    0.03
   7  -1  11    0.14    0.03
  -6   1 -11    1.37    0.15
   6   1  11    1.24    0.14
   6  -1  11    1.38    0.16
  -6  -1 -11    1.59    0.15
   5   1  11    0.03    0.05
   5   1  11    0.01    0.03
   5  -1  11   -0.01    0.07
   4   1  11   11.32    1.00
   4   1  11   11.38    0.89
   4  -1  11   12.08    1.12
   3   1  11    0.11    0.16
   3   1  11    0.14    0.05
   3   1  11    0.02    0.06
   3   1  11    0.12    0.08
   3  -1  11    0.02    0.05
   3  -1  11   -0.01    0.11
   3  -1  11    0.02    0.22
   2   1  11    0.19    0.11
   2   1  11    0.19    0.18
   2   1  11    0.35    0.09
   2   1  11    0.20    0.07
   2   1  11    0.26    0.19
   2   1  11    0.23    0.06
   2   1  11   -0.03    0.16
   2  -1  11    0.26    0.06
   2  -1  11    0.19    0.06
   2  -1  11    0.19    0.12
   2  -1  11    0.10    0.17
   2  -1  11    0.45    0.27
   2  -1  11    0.01    0.15
   1   1  11    8.06    0.67
   1   1  11    6.90    0.50
   1   1  11    5.98    0.51
   1   1  11    7.03    0.59
   1   1  11    6.18    0.61
   1   1  11    7.75    0.71
   1   1  11    6.40    0.51
   1  -1  11    6.92    0.72
   1  -1  11    5.08    0.60
   1  -1  11    6.16    0.64
   1  -1  11    6.68    0.50
   1  -1  11    6.00    0.54
   1  -1  11    5.58    0.53
   1  -1  11    5.99    0.69
   1  -1  11    6.97    0.51
   0   1  11   52.69    4.25
   0   1  11   50.31    4.62
   0   1  11   60.48    4.22
   0   1  11   56.41    4.35
   0   1  11   61.74    4.22
   0   1  11   63.39    4.66
   0   1  11   62.72    4.89
   0  -1  11   54.06    4.21
   0  -1  11   62.08    4.68
   0  -1  11   57.09    4.35
   0  -1  11   61.41    4.52
   0  -1  11   52.60    5.34
   0  -1  11   53.18    4.89
   0  -1  11   54.52    4.10
   0  -1  11   62.64    4.22
  -1   1  11    6.20    0.56
  -1   1  11    5.68    0.64
  -1   1  11    6.94    0.52
  -1   1  11    6.72    0.47
  -1   1  11    6.22    0.46
  -1  -1  11    5.40    0.57
  -1  -1  11    4.93    0.62
  -1  -1  11    5.30    0.51
  -1  -1  11    6.67    0.46
  -1  -1  11    6.41    0.52
  -1  -1  11    5.82    0.55
  -1  -1  11    5.19    0.47
  -1  -1  11    5.97    0.47
  -2   1  11    0.22    0.09
  -2   1  11    0.36    0.23
  -2   1  11    0.40    0.11
  -2   1  11    0.19    0.05
  -2   1  11    0.29    0.06
  -2  -1  11    0.14    0.10
  -2  -1  11    0.30    0.09
  -2  -1  11    0.32    0.11
  -2  -1  11    0.06    0.14
  -2  -1  11    0.26    0.07
  -2  -1  11    0.19    0.05
  -3   1  11    0.08    0.05
  -3   1  11    0.09    0.09
  -3   1  11    0.02    0.04
  -3   1  11    0.12    0.09
  -3  -1  11    0.07    0.12
  -3  -1  11    0.08    0.03
  -3  -1  11    0.07    0.05
  -3  -1  11    0.03    0.08
  -3  -1  11    0.12    0.06
  -4   1  11   13.01    1.06
  -4   1  11   13.31    0.98
  -4   1  11   13.19    1.16
  -4   1  11   12.36    1.13
  -4  -1  11   14.97    1.08
  -4  -1  11   14.42    1.14
  -4  -1  11   11.71    1.06
  -4  -1  11   13.53    0.99
  -5   1  11    0.00    0.03
  -5   1  11    0.06    0.05
  -5   1  11    0.04    0.03
  -5   1  11   -0.01    0.05
  -5   1  11    0.03    0.03
  -5  -1  11    0.02    0.04
  -5  -1  11    0.02    0.03
  -5  -1  11    0.02    0.04
  -5  -1  11    0.02    0.06
  -6   1  11    1.60    0.16
  -6   1  11    1.86    0.14
  -6   1  11    1.71    0.17
  -6   1  11    1.61    0.15
  -6   1  11    1.86    0.16
  -6  -1  11    2.10    0.17
  -6  -1  11    1.88    0.15
  -6  -1  11    2.09    0.16
  -7   1  11    0.17    0.02
  -7  -1  11    0.25    0.03
  -7  -1  11    0.25    0.03
  -7  -1  11    0.14    0.02
  -8  -1  11    0.32    0.03
   7   2  11    0.06    0.02
  -7   2 -11    0.05    0.02
   7  -2  11    0.02    0.02
  -7  -2 -11    0.07    0.01
   6   2  11    2.47    0.24
  -6   2 -11    2.44    0.25
   6  -2  11    2.44    0.25
  -6  -2 -11    2.65    0.24
   5   2  11    0.24    0.05
   5  -2  11    0.13    0.07
   4   2  11    1.57    0.14
   4   2  11    1.72    0.18
   4  -2  11    1.58    0.21
   3   2  11    3.02    0.26
   3   2  11    2.81    0.29
   3   2  11    2.45    0.23
   3  -2  11    2.47    0.32
   3  -2  11    2.95    0.24
   2   2  11   40.25    2.94
   2   2  11   36.23    3.03
   2   2  11   45.50    3.40
   2  -2  11   35.61    3.15
   2  -2  11   41.41    3.32
   2  -2  11   44.41    3.04
   2  -2  11   37.99    3.80
   1   2  11    0.36    0.07
   1   2  11    0.37    0.08
   1   2  11    0.44    0.18
   1   2  11    0.47    0.08
   1   2  11    0.51    0.08
   1   2  11    0.40    0.18
   1  -2  11    0.26    0.10
   1  -2  11    0.51    0.18
   1  -2  11    0.60    0.31
   1  -2  11    0.39    0.08
   1  -2  11    0.42    0.08
   1  -2  11    0.28    0.13
   0   2  11    0.17    0.15
   0   2  11    0.12    0.05
   0   2  11    0.07    0.07
   0   2  11    0.26    0.09
   0   2  11    0.11    0.08
   0   2  11    0.03    0.06
   0   2  11   -0.09    0.16
   0  -2  11    0.04    0.06
   0  -2  11    0.18    0.06
   0  -2  11    0.01    0.14
   0  -2  11    0.10    0.16
   0  -2  11    0.03    0.09
   0  -2  11    0.02    0.10
  -1   2  11    0.41    0.07
  -1   2  11    0.30    0.07
  -1   2  11    0.46    0.07
  -1   2  11    0.34    0.10
  -1   2  11    0.48    0.10
  -1   2  11    0.40    0.20
  -1  -2  11    0.40    0.06
  -1  -2  11    0.44    0.11
  -1  -2  11    0.35    0.10
  -1  -2  11    0.51    0.07
  -1  -2  11    0.39    0.15
  -1  -2  11    0.51    0.18
  -1  -2  11    0.35    0.08
  -2   2  11   39.24    2.90
  -2   2  11   40.38    3.21
  -2   2  11   37.99    2.93
  -2   2  11   41.24    3.37
  -2   2  11   41.90    3.11
  -2  -2  11   35.04    2.86
  -2  -2  11   40.10    2.90
  -2  -2  11   38.00    3.34
  -2  -2  11   41.68    2.90
  -2  -2  11   39.40    3.12
  -3   2  11    2.78    0.25
  -3   2  11    2.71    0.23
  -3   2  11    2.54    0.35
  -3   2  11    2.69    0.28
  -3   2  11    2.62    0.22
  -3  -2  11    2.68    0.21
  -3  -2  11    3.01    0.27
  -3  -2  11    2.54    0.27
  -3  -2  11    2.69    0.23
  -4   2  11    1.87    0.16
  -4   2  11    1.89    0.21
  -4   2  11    1.83    0.16
  -4   2  11    1.94    0.19
  -4  -2  11    1.62    0.19
  -4  -2  11    1.93    0.17
  -4  -2  11    2.08    0.20
  -5   2  11    0.37    0.05
  -5   2  11    0.31    0.07
  -5   2  11    0.31    0.05
  -5   2  11    0.24    0.06
  -5  -2  11    0.32    0.05
  -5  -2  11    0.58    0.07
  -5  -2  11    0.35    0.06
  -6   2  11    3.70    0.29
  -6   2  11    3.27    0.27
  -6   2  11    3.46    0.31
  -6  -2  11    3.79    0.31
  -6  -2  11    3.56    0.27
  -7  -2  11    0.13    0.02
  -7  -2  11    0.10    0.02
   7   3  11   -0.02    0.01
  -7  -3 -11   -0.01    0.01
  -6   3 -11    0.61    0.08
   6   3  11    0.66    0.07
  -6  -3 -11    0.76    0.07
   6  -3  11    0.55    0.08
  -5   3 -11    0.01    0.05
   5   3  11    0.08    0.02
   5   3  11    0.05    0.03
   5  -3  11   -0.07    0.05
   4   3  11    6.01    0.57
   4   3  11    5.95    0.46
   4  -3  11    5.97    0.59
   3   3  11    0.40    0.07
   3   3  11    0.38    0.05
   3   3  11    0.43    0.06
   3  -3  11    0.38    0.07
   3  -3  11    0.39    0.06
   3  -3  11    0.44    0.11
   2   3  11    0.18    0.05
   2   3  11    0.15    0.04
   2   3  11    0.16    0.04
   2   3  11    0.14    0.04
   2  -3  11    0.15    0.06
   2  -3  11    0.14    0.10
   2  -3  11    0.19    0.07
   1   3  11    2.66    0.20
   1   3  11    2.25    0.23
   1   3  11    2.63    0.21
   1   3  11    2.36    0.20
   1  -3  11    2.24    0.21
   1  -3  11    2.39    0.24
   1  -3  11    2.13    0.28
   1  -3  11    2.56    0.21
   0   3  11   28.85    2.36
   0   3  11   28.51    2.44
   0   3  11   32.87    2.23
   0   3  11   30.68    2.21
   0   3  11   34.75    2.27
   0   3  11   29.56    2.55
   0  -3  11   24.54    2.19
   0  -3  11   30.12    2.38
   0  -3  11   29.37    2.21
   0  -3  11   30.07    2.28
  -1   3  11    2.42    0.24
  -1   3  11    2.39    0.21
  -1   3  11    2.37    0.30
  -1   3  11    2.48    0.23
  -1  -3  11    2.19    0.21
  -1  -3  11    2.30    0.20
  -1  -3  11    2.75    0.25
  -1  -3  11    2.32    0.21
  -2   3  11    0.25    0.08
  -2   3  11    0.17    0.04
  -2   3  11    0.14    0.06
  -2   3  11    0.11    0.05
  -2  -3  11    0.22    0.09
  -2  -3  11    0.08    0.07
  -2  -3  11    0.14    0.05
  -2  -3  11    0.16    0.06
  -2  -3  11    0.28    0.04
  -3   3  11    0.42    0.07
  -3   3  11    0.44    0.07
  -3   3  11    0.59    0.08
  -3  -3  11    0.47    0.07
  -3  -3  11    0.42    0.08
  -3  -3  11    0.32    0.09
  -3  -3  11    0.50    0.06
  -4   3  11    7.43    0.60
  -4   3  11    7.21    0.57
  -4   3  11    7.35    0.65
  -4  -3  11    8.20    0.60
  -4  -3  11    7.56    0.65
  -4  -3  11    7.34    0.55
  -4  -3  11    7.13    0.56
  -5   3  11    0.13    0.04
  -5   3  11    0.12    0.04
  -5   3  11    0.10    0.03
  -5  -3  11    0.13    0.03
  -5  -3  11    0.08    0.03
  -6   3  11    0.90    0.08
  -6   3  11    0.94    0.09
  -6  -3  11    0.97    0.09
  -6  -3  11    0.94    0.08
  -7  -3  11    0.01    0.01
  -7  -3  11    0.01    0.01
   6   4  11    1.00    0.09
   6   4  11    0.81    0.07
  -6   4 -11    0.95    0.09
   6  -4  11    0.80    0.09
   5   4  11    0.09    0.01
   5   4  11    0.05    0.01
  -5   4 -11    0.01    0.03
   5   4  11    0.06    0.01
   5  -4  11    0.06    0.04
   4   4  11    0.67    0.06
   4   4  11    0.74    0.06
   4   4  11    0.71    0.07
   4  -4  11    0.60    0.10
   3   4  11    1.33    0.10
   3   4  11    1.32    0.10
   3  -4  11    1.16    0.13
   3  -4  11    1.03    0.16
   2   4  11   15.48    1.11
   2   4  11   15.16    1.14
   2  -4  11   14.21    1.43
   2  -4  11   15.54    1.15
   2  -4  11   14.74    1.19
   1   4  11    0.22    0.04
   1   4  11    0.28    0.04
   1   4  11    0.28    0.04
   1  -4  11    0.27    0.06
   1  -4  11    0.28    0.07
   0   4  11    0.05    0.04
   0   4  11    0.05    0.04
   0   4  11    0.00    0.02
   0   4  11    0.00    0.03
   0  -4  11    0.03    0.06
   0  -4  11    0.05    0.04
   0  -4  11    0.04    0.05
  -1   4  11    0.24    0.05
  -1   4  11    0.20    0.05
  -1   4  11    0.34    0.04
  -1  -4  11    0.19    0.06
  -1  -4  11    0.23    0.07
  -1  -4  11    0.24    0.05
  -2   4  11   17.33    1.19
  -2   4  11   16.10    1.38
  -2   4  11   16.16    1.21
  -2  -4  11   15.69    1.23
  -2  -4  11   16.73    1.29
  -2  -4  11   17.25    1.20
  -2  -4  11   14.54    1.20
  -3   4  11    1.48    0.13
  -3   4  11    1.54    0.15
  -3  -4  11    1.71    0.13
  -3  -4  11    1.46    0.14
  -3  -4  11    1.63    0.15
  -4   4  11    0.81    0.09
  -4   4  11    0.91    0.08
  -4  -4  11    0.87    0.08
  -4  -4  11    1.05    0.09
  -4  -4  11    0.89    0.08
  -5   4  11    0.13    0.02
  -5   4  11    0.10    0.02
  -5  -4  11    0.08    0.02
  -6   4  11    1.50    0.11
  -6  -4  11    1.38    0.11
   4   5  11    1.56    0.12
   4   5  11    1.48    0.12
  -4   5 -11    1.43    0.15
   4  -5  11    1.86    0.16
   3   5  11    0.00    0.01
   3   5  11    0.02    0.01
   3   5  11    0.02    0.01
   3  -5  11    0.01    0.03
   3  -5  11   -0.05    0.04
   2   5  11    0.04    0.01
   2   5  11    0.02    0.02
   2   5  11    0.04    0.01
   2  -5  11    0.05    0.03
   2  -5  11    0.01    0.04
   2  -5  11    0.07    0.04
   1   5  11    0.90    0.08
   1   5  11    0.93    0.08
   1   5  11    0.91    0.07
   1  -5  11    0.99    0.10
   1  -5  11    0.96    0.10
   1  -5  11    0.98    0.09
   0   5  11    8.52    0.63
   0   5  11    8.66    0.63
   0  -5  11    8.39    0.68
   0  -5  11    8.24    0.64
   0  -5  11    8.92    0.65
  -1   5  11    0.90    0.08
  -1   5  11    0.94    0.08
  -1  -5  11    0.90    0.08
  -1  -5  11    1.01    0.09
  -1  -5  11    0.99    0.10
  -2   5  11    0.02    0.02
  -2   5  11    0.05    0.01
  -2   5  11    0.02    0.02
  -2  -5  11    0.07    0.03
  -2  -5  11    0.03    0.01
  -2  -5  11    0.05    0.03
  -3   5  11    0.03    0.02
  -3   5  11    0.01    0.02
  -3  -5  11   -0.01    0.02
  -3  -5  11    0.01    0.02
  -3  -5  11   -0.02    0.02
  -4   5  11    2.26    0.16
  -4   5  11    2.01    0.18
  -4  -5  11    2.11    0.16
  -4  -5  11    1.97    0.16
  -5   5  11   -0.01    0.01
  -5  -5  11    0.00    0.01
   2   6  11    2.30    0.18
   2   6  11    2.20    0.18
   2  -6  11    2.73    0.19
   2  -6  11    2.48    0.19
   1   6  11   -0.01    0.01
   1   6  11    0.00    0.01
   0   6  11    0.00    0.01
   0   6  11    0.00    0.01
   0  -6  11    0.02    0.01
   0  -6  11    0.01    0.01
  -1   6  11   -0.01    0.01
  -1  -6  11    0.00    0.01
  -1  -6  11    0.00    0.01
  -1  -6  11    0.00    0.01
  -2   6  11    2.93    0.22
   7   0  12    0.08    0.02
  -7   0 -12    0.11    0.02
   6   0  12    1.68    0.16
  -6   0 -12    2.03    0.18
   4   0  12   10.89    0.83
   3   0  12    1.23    0.12
   2   0  12    0.14    0.08
   2   0  12    0.16    0.06
   2   0  12    0.22    0.05
   2   0  12    0.24    0.20
   1   0  12    1.98    0.18
   1   0  12    2.91    0.39
   1   0  12    1.90    0.20
   1   0  12    1.94    0.18
   1   0  12    2.13    0.24
   0   0  12   14.85    1.26
   0   0  12   16.03    1.29
   0   0  12   15.42    1.15
   0   0  12   12.51    1.10
   0   0  12   12.74    1.20
   0   0  12   14.96    1.07
   0   0  12   15.03    1.07
  -1   0  12    1.74    0.33
  -1   0  12    1.94    0.20
  -1   0  12    1.97    0.16
  -1   0  12    1.89    0.22
  -1   0  12    1.91    0.22
  -1   0  12    1.54    0.15
  -2   0  12    0.20    0.06
  -2   0  12    0.15    0.08
  -2   0  12    0.09    0.07
  -2   0  12    0.14    0.04
  -2   0  12    0.14    0.05
  -2   0  12    0.03    0.12
  -3   0  12    1.08    0.14
  -3   0  12    1.00    0.13
  -3   0  12    1.09    0.11
  -3   0  12    1.02    0.14
  -4   0  12    9.58    0.89
  -4   0  12   11.06    0.89
  -4   0  12   10.68    0.77
  -4   0  12   10.04    0.83
  -5   0  12    0.17    0.03
  -5   0  12    0.13    0.03
  -5   0  12    0.17    0.05
  -6   0  12    2.67    0.21
  -6   0  12    2.92    0.23
  -6   0  12    2.63    0.24
  -7   0  12    0.14    0.02
  -7   0  12    0.14    0.02
  -7   1 -12    0.03    0.01
   7   1  12    0.07    0.01
  -7  -1 -12    0.03    0.01
   6   1  12    2.18    0.19
  -6   1 -12    1.70    0.20
   6  -1  12    2.04    0.20
   5   1  12    2.32    0.22
   5   1  12    1.96    0.20
   5   1  12    2.20    0.18
   5  -1  12    2.38    0.23
   4   1  12    8.57    0.67
   4   1  12    9.31    0.83
   4   1  12    7.97    0.74
   4  -1  12    8.30    0.83
   4  -1  12    9.21    0.67
   3   1  12    0.07    0.05
   3   1  12   -0.09    0.06
   3   1  12   -0.02    0.04
   3   1  12    0.02    0.03
   3  -1  12    0.05    0.04
   3  -1  12    0.04    0.08
   2   1  12   13.68    1.06
   2   1  12   12.18    0.90
   2   1  12   12.76    1.05
   2   1  12   11.72    0.93
   2  -1  12   11.90    1.11
   2  -1  12   11.96    0.93
   2  -1  12   11.77    0.90
   2  -1  12   11.49    1.16
   1   1  12    0.71    0.18
   1   1  12    0.79    0.11
   1   1  12    0.78    0.09
   1   1  12    0.71    0.09
   1  -1  12    0.55    0.08
   1  -1  12    0.75    0.28
   1  -1  12    0.80    0.13
   1  -1  12    0.70    0.09
   1  -1  12    0.27    0.16
   0   1  12   -0.06    0.17
   0   1  12    0.07    0.07
   0   1  12    0.00    0.05
   0   1  12    0.07    0.05
   0   1  12    0.03    0.04
   0   1  12    0.07    0.06
   0  -1  12   -0.01    0.13
   0  -1  12    0.25    0.24
   0  -1  12    0.04    0.05
   0  -1  12    0.09    0.07
   0  -1  12    0.03    0.04
   0  -1  12    0.03    0.07
  -1   1  12    0.73    0.11
  -1   1  12    0.60    0.07
  -1   1  12    0.72    0.10
  -1   1  12    0.70    0.23
  -1  -1  12    0.84    0.11
  -1  -1  12    0.67    0.11
  -1  -1  12    0.45    0.06
  -1  -1  12    0.66    0.08
  -1  -1  12    0.89    0.18
  -1  -1  12    0.59    0.08
  -2   1  12    9.95    0.95
  -2   1  12   11.32    0.79
  -2   1  12   10.35    0.78
  -2   1  12   11.01    0.92
  -2   1  12   11.24    0.85
  -2  -1  12   10.42    0.85
  -2  -1  12   11.04    0.79
  -2  -1  12    9.77    0.92
  -2  -1  12    9.88    0.78
  -2  -1  12   10.62    0.91
  -2  -1  12    9.62    0.82
  -3   1  12    0.06    0.07
  -3   1  12    0.07    0.06
  -3   1  12    0.04    0.04
  -3  -1  12   -0.01    0.04
  -3  -1  12   -0.02    0.04
  -3  -1  12   -0.03    0.07
  -4   1  12    9.07    0.74
  -4   1  12    9.21    0.69
  -4   1  12    9.22    0.80
  -4   1  12    8.45    0.79
  -4  -1  12   10.71    0.80
  -4  -1  12    9.47    0.69
  -4  -1  12    8.58    0.74
  -5   1  12    2.68    0.25
  -5   1  12    2.66    0.23
  -5   1  12    2.39    0.24
  -5   1  12    2.61    0.21
  -5  -1  12    3.04    0.25
  -5  -1  12    2.94    0.21
  -5  -1  12    2.81    0.23
  -6   1  12    2.31    0.19
  -6   1  12    2.53    0.20
  -6  -1  12    2.62    0.22
  -6  -1  12    2.45    0.19
  -7  -1  12    0.07    0.01
  -7  -1  12    0.06    0.01
   6   2  12    1.61    0.14
  -6   2 -12    1.38    0.15
   6  -2  12    1.45    0.15
   5   2  12    0.00    0.02
   5  -2  12   -0.09    0.04
   4   2  12    5.79    0.49
   4   2  12    7.17    0.61
   4   2  12    6.37    0.55
   4  -2  12    6.65    0.50
   4  -2  12    6.03    0.62
   3   2  12    0.28    0.06
   3   2  12    0.29    0.05
   3   2  12    0.30    0.04
   3   2  12    0.30    0.05
   3  -2  12    0.26    0.05
   3  -2  12    0.22    0.08
   2   2  12    0.77    0.09
   2   2  12    0.84    0.10
   2   2  12    0.70    0.08
   2   2  12    0.81    0.09
   2  -2  12    0.69    0.09
   2  -2  12    0.82    0.09
   2  -2  12    0.54    0.08
   2  -2  12    0.55    0.11
   1   2  12    1.03    0.10
   1   2  12    0.95    0.11
   1   2  12    1.35    0.14
   1   2  12    1.13    0.11
   1  -2  12    0.93    0.13
   1  -2  12    0.88    0.11
   1  -2  12    0.99    0.11
   1  -2  12    0.95    0.14
   0   2  12   14.99    1.10
   0   2  12   16.60    1.27
   0   2  12   15.36    1.17
   0   2  12   14.99    1.25
   0   2  12   14.13    1.09
   0  -2  12   14.76    1.09
   0  -2  12   14.37    1.12
   0  -2  12   12.89    1.27
   0  -2  12   14.67    1.18
  -1   2  12    1.05    0.12
  -1   2  12    0.86    0.11
  -1   2  12    1.03    0.13
  -1   2  12    1.08    0.10
  -1  -2  12    1.07    0.10
  -1  -2  12    0.86    0.09
  -1  -2  12    0.75    0.12
  -1  -2  12    0.89    0.11
  -2   2  12    0.62    0.08
  -2   2  12    0.50    0.08
  -2   2  12    0.67    0.10
  -2   2  12    0.57    0.09
  -2  -2  12    0.73    0.11
  -2  -2  12    0.86    0.08
  -2  -2  12    0.75    0.09
  -2  -2  12    0.75    0.10
  -3   2  12    0.28    0.05
  -3   2  12    0.42    0.07
  -3   2  12    0.30    0.07
  -3   2  12    0.28    0.05
  -3  -2  12    0.31    0.06
  -3  -2  12    0.29    0.04
  -3  -2  12    0.25    0.08
  -3  -2  12    0.22    0.05
  -4   2  12    6.10    0.52
  -4   2  12    7.39    0.61
  -4   2  12    7.06    0.56
  -4   2  12    6.48    0.52
  -4  -2  12    7.93    0.61
  -4  -2  12    6.60    0.56
  -4  -2  12    7.30    0.52
  -5   2  12    0.00    0.03
  -5   2  12   -0.01    0.03
  -5   2  12    0.01    0.02
  -5  -2  12    0.01    0.02
  -5  -2  12    0.00    0.04
  -5  -2  12    0.01    0.02
  -6   2  12    1.95    0.19
  -6   2  12    2.23    0.17
  -6  -2  12    2.24    0.19
  -6  -2  12    2.07    0.16
  -7  -2  12    0.18    0.02
   6   3  12    1.47    0.13
   6   3  12    1.35    0.10
  -6   3 -12    1.30    0.13
   6  -3  12    1.18    0.13
   5   3  12    1.32    0.12
  -5   3 -12    0.95    0.12
   5   3  12    1.30    0.10
   5  -3  12    1.12    0.13
   4   3  12    3.30    0.26
   4  -3  12    3.43    0.33
   3   3  12    0.06    0.02
   3   3  12    0.02    0.03
   3   3  12    0.01    0.02
   3  -3  12    0.03    0.06
   3  -3  12    0.02    0.04
   2   3  12    4.92    0.40
   2   3  12    4.67    0.35
   2   3  12    4.74    0.35
   2  -3  12    4.06    0.45
   2  -3  12    4.92    0.36
   2  -3  12    4.07    0.38
   1   3  12    1.30    0.10
   1   3  12    0.97    0.11
   1   3  12    1.14    0.09
   1   3  12    0.94    0.10
   1  -3  12    0.95    0.11
   1  -3  12    0.66    0.12
   1  -3  12    0.90    0.12
   1  -3  12    1.02    0.10
   0   3  12    0.02    0.04
   0   3  12    0.01    0.04
   0   3  12    0.01    0.04
   0  -3  12    0.08    0.04
   0  -3  12    0.07    0.05
   0  -3  12    0.10    0.06
  -1   3  12    0.94    0.12
  -1   3  12    0.86    0.11
  -1   3  12    1.01    0.09
  -1   3  12    1.05    0.11
  -1  -3  12    1.02    0.14
  -1  -3  12    0.92    0.09
  -1  -3  12    1.08    0.11
  -2   3  12    4.71    0.40
  -2   3  12    4.63    0.37
  -2   3  12    5.22    0.43
  -2   3  12    5.19    0.36
  -2  -3  12    4.90    0.37
  -2  -3  12    5.09    0.41
  -2  -3  12    4.36    0.37
  -2  -3  12    4.46    0.43
  -3   3  12    0.04    0.04
  -3   3  12    0.06    0.03
  -3   3  12   -0.01    0.03
  -3  -3  12    0.04    0.04
  -3  -3  12    0.08    0.03
  -3  -3  12    0.06    0.05
  -3  -3  12    0.06    0.04
  -4   3  12    3.69    0.31
  -4   3  12    4.26    0.33
  -4   3  12    4.26    0.36
  -4  -3  12    4.26    0.33
  -4  -3  12    3.98    0.31
  -4  -3  12    4.11    0.36
  -5   3  12    1.71    0.15
  -5   3  12    1.43    0.13
  -5  -3  12    1.72    0.13
  -5  -3  12    1.67    0.15
  -6   3  12    1.74    0.15
  -6   3  12    1.97    0.17
  -6  -3  12    2.03    0.14
  -6  -3  12    1.91    0.17
   5   4  12    0.00    0.00
   5   4  12    0.00    0.01
  -5   4 -12   -0.03    0.02
   5  -4  12   -0.05    0.02
   4   4  12    2.17    0.17
   4   4  12    2.39    0.17
   4  -4  12    2.20    0.22
   3   4  12    0.08    0.02
   3   4  12    0.08    0.02
   3   4  12    0.11    0.02
   3  -4  12    0.10    0.03
   3  -4  12    0.04    0.04
   3  -4  12    0.06    0.03
   2   4  12    0.30    0.03
   2   4  12    0.28    0.04
   2   4  12    0.37    0.04
   2  -4  12    0.28    0.05
   2  -4  12    0.27    0.05
   2  -4  12    0.32    0.06
   1   4  12    0.39    0.05
   1   4  12    0.45    0.04
   1   4  12    0.47    0.05
   1  -4  12    0.48    0.06
   1  -4  12    0.40    0.06
   1  -4  12    0.24    0.05
   0   4  12    6.21    0.45
   0   4  12    6.52    0.46
   0   4  12    5.64    0.53
   0  -4  12    6.09    0.48
   0  -4  12    6.37    0.50
   0  -4  12    6.12    0.47
  -1   4  12    0.27    0.05
  -1   4  12    0.51    0.04
  -1   4  12    0.47    0.05
  -1  -4  12    0.39    0.06
  -1  -4  12    0.26    0.04
  -1  -4  12    0.44    0.06
  -2   4  12    0.25    0.05
  -2   4  12    0.40    0.05
  -2  -4  12    0.32    0.05
  -2  -4  12    0.33    0.05
  -2  -4  12    0.44    0.05
  -3   4  12    0.09    0.02
  -3   4  12    0.11    0.03
  -3  -4  12    0.10    0.04
  -3  -4  12    0.09    0.03
  -3  -4  12    0.07    0.02
  -4   4  12    2.97    0.22
  -4   4  12    2.92    0.25
  -4  -4  12    2.69    0.21
  -4  -4  12    2.55    0.22
  -4  -4  12    3.20    0.23
  -5   4  12   -0.01    0.01
  -5   4  12    0.00    0.01
  -5  -4  12    0.00    0.01
   4   5  12    0.98    0.08
   4   5  12    1.03    0.08
   3   5  12   -0.01    0.01
   3   5  12    0.00    0.01
   3   5  12   -0.01    0.01
   3  -5  12    0.00    0.02
   3  -5  12    0.07    0.02
   2   5  12    1.39    0.11
   2   5  12    1.38    0.11
   2   5  12    1.34    0.11
   2  -5  12    1.64    0.12
   2  -5  12    1.53    0.12
   1   5  12    0.13    0.02
   1   5  12    0.14    0.02
   1  -5  12    0.14    0.03
   1  -5  12    0.12    0.03
   0   5  12    0.04    0.01
   0   5  12    0.05    0.01
   0  -5  12    0.06    0.02
   0  -5  12    0.04    0.03
   0  -5  12    0.04    0.02
  -1   5  12    0.17    0.02
  -1   5  12    0.11    0.02
  -1  -5  12    0.09    0.02
  -1  -5  12    0.13    0.03
  -1  -5  12    0.13    0.03
  -2   5  12    1.71    0.13
  -2   5  12    1.41    0.14
  -2  -5  12    1.85    0.14
  -2  -5  12    1.79    0.13
  -3   5  12    0.00    0.01
  -3   5  12    0.00    0.01
  -3  -5  12    0.00    0.01
  -3  -5  12    0.00    0.01
  -3  -5  12   -0.01    0.01
  -4   5  12    1.44    0.11
   6   0  13    1.00    0.10
  -6   0 -13    1.03    0.10
   6   0  13    0.90    0.09
   5   0  13    0.84    0.10
   5   0  13    1.05    0.08
   4   0  13    2.20    0.16
   4   0  13    1.90    0.18
   4   0  13    1.65    0.19
   3   0  13    4.94    0.41
   3   0  13    4.13    0.44
   3   0  13    4.78    0.36
   3   0  13    4.49    0.35
   2   0  13   16.79    1.33
   2   0  13   14.80    1.14
   2   0  13   14.98    1.18
   1   0  13    9.94    0.74
   1   0  13    9.37    0.76
   1   0  13    9.79    0.80
   1   0  13   10.86    0.87
   0   0  13    0.01    0.03
   0   0  13    0.08    0.05
   0   0  13   -0.02    0.04
   0   0  13    0.04    0.05
   0   0  13    0.04    0.05
  -1   0  13    9.40    0.68
  -1   0  13    8.39    0.68
  -1   0  13    9.80    0.81
  -1   0  13    9.25    0.74
  -2   0  13   11.95    0.95
  -2   0  13   13.54    0.95
  -2   0  13   13.34    1.11
  -2   0  13   12.86    1.03
  -3   0  13    4.03    0.36
  -3   0  13    4.02    0.31
  -3   0  13    3.92    0.33
  -4   0  13    1.98    0.15
  -4   0  13    1.93    0.18
  -4   0  13    1.76    0.18
  -4   0  13    1.87    0.17
  -5   0  13    1.23    0.10
  -5   0  13    1.18    0.11
  -5   0  13    1.11    0.11
  -6   0  13    1.56    0.12
  -6   0  13    1.30    0.11
  -6   1 -13    0.04    0.02
   6   1  13    0.07    0.01
   6  -1  13    0.04    0.02
   5   1  13    0.02    0.02
   5   1  13    0.12    0.02
   5   1  13    0.07    0.02
   5  -1  13    0.09    0.02
   4   1  13    5.88    0.56
   4   1  13    7.48    0.62
   4   1  13    6.13    0.50
   4  -1  13    6.63    0.50
   3   1  13    6.32    0.52
   3   1  13    5.92    0.46
   3   1  13    6.14    0.45
   3  -1  13    5.77    0.47
   3  -1  13    6.03    0.53
   2   1  13    0.05    0.03
   2   1  13    0.02    0.04
   2   1  13    0.05    0.04
   2  -1  13    0.06    0.04
   2  -1  13    0.03    0.06
   2  -1  13    0.07    0.04
   1   1  13    1.10    0.09
   1   1  13    1.07    0.12
   1   1  13    0.99    0.10
   1  -1  13    1.04    0.15
   1  -1  13    1.00    0.10
   1  -1  13    0.85    0.09
   1  -1  13    0.75    0.11
   0   1  13   28.62    2.20
   0   1  13   27.21    2.05
   0   1  13   30.61    2.38
   0  -1  13   25.89    2.05
   0  -1  13   26.49    2.20
   0  -1  13   29.10    2.38
  -1   1  13    0.86    0.09
  -1   1  13    0.95    0.12
  -1   1  13    0.93    0.09
  -1   1  13    0.92    0.12
  -1  -1  13    0.94    0.12
  -1  -1  13    0.85    0.09
  -1  -1  13    0.90    0.13
  -1  -1  13    0.93    0.09
  -2   1  13    0.02    0.05
  -2   1  13    0.02    0.05
  -2   1  13    0.09    0.04
  -2  -1  13    0.07    0.06
  -2  -1  13   -0.02    0.05
  -2  -1  13    0.04    0.04
  -2  -1  13    0.00    0.03
  -3   1  13    5.28    0.40
  -3   1  13    5.05    0.44
  -3   1  13    5.66    0.48
  -3  -1  13    5.63    0.41
  -3  -1  13    5.73    0.48
  -3  -1  13    4.99    0.44
  -4   1  13    6.43    0.52
  -4   1  13    6.38    0.56
  -4   1  13    6.48    0.48
  -4  -1  13    7.07    0.56
  -4  -1  13    6.55    0.48
  -4  -1  13    6.03    0.52
  -5   1  13    0.10    0.03
  -5   1  13    0.08    0.03
  -5   1  13    0.12    0.02
  -5  -1  13    0.12    0.02
  -5  -1  13    0.12    0.03
  -5  -1  13    0.11    0.03
  -6   1  13    0.14    0.02
  -6   1  13    0.13    0.02
  -6  -1  13    0.09    0.02
  -6  -1  13    0.10    0.02
   6   2  13    1.08    0.08
  -6   2 -13    1.00    0.10
   6   2  13    1.01    0.08
   5   2  13    0.77    0.07
   5   2  13    0.91    0.06
   5  -2  13    0.80    0.07
   5  -2  13    0.72    0.09
   4   2  13    0.69    0.06
   4   2  13    0.75    0.06
   4   2  13    0.67    0.07
   4  -2  13    0.62    0.09
   4  -2  13    0.71    0.07
   3   2  13    3.82    0.32
   3   2  13    4.19    0.28
   3   2  13    3.64    0.28
   3   2  13    3.56    0.28
   3  -2  13    3.46    0.29
   3  -2  13    3.16    0.35
   2   2  13    7.84    0.58
   2   2  13    9.16    0.67
   2   2  13    8.23    0.60
   2  -2  13    6.61    0.62
   2  -2  13    7.25    0.58
   2  -2  13    8.06    0.68
   2  -2  13    7.51    0.60
   1   2  13    6.52    0.44
   1   2  13    6.43    0.44
   1   2  13    6.70    0.50
   1   2  13    5.37    0.43
   1  -2  13    5.57    0.50
   1  -2  13    4.82    0.44
   1  -2  13    4.66    0.46
   1  -2  13    5.32    0.43
   0   2  13    0.11    0.04
   0   2  13    0.09    0.05
   0   2  13    0.02    0.04
   0   2  13    0.01    0.03
   0  -2  13    0.01    0.05
   0  -2  13   -0.04    0.05
   0  -2  13    0.04    0.03
   0  -2  13    0.06    0.04
  -1   2  13    5.12    0.42
  -1   2  13    6.24    0.41
  -1   2  13    5.29    0.44
  -1   2  13    5.94    0.48
  -1  -2  13    5.33    0.41
  -1  -2  13    4.90    0.41
  -1  -2  13    5.25    0.45
  -2   2  13    8.25    0.66
  -2   2  13    7.67    0.61
  -2   2  13    6.83    0.57
  -2  -2  13    7.60    0.61
  -2  -2  13    7.77    0.57
  -2  -2  13    7.39    0.56
  -3   2  13    2.98    0.28
  -3   2  13    3.64    0.30
  -3   2  13    3.82    0.33
  -3  -2  13    3.61    0.30
  -3  -2  13    3.71    0.28
  -3  -2  13    3.98    0.33
  -4   2  13    0.86    0.09
  -4   2  13    0.85    0.09
  -4  -2  13    0.80    0.08
  -4  -2  13    0.83    0.09
  -4  -2  13    0.76    0.09
  -5   2  13    1.06    0.10
  -5   2  13    1.08    0.10
  -5  -2  13    1.12    0.10
  -5  -2  13    1.16    0.10
  -5  -2  13    1.07    0.09
  -6   2  13    1.23    0.13
  -6  -2  13    1.55    0.13
  -6  -2  13    1.57    0.11
  -5   3 -13    0.01    0.02
   5   3  13    0.01    0.01
   5   3  13    0.02    0.01
   5  -3  13   -0.01    0.02
   4   3  13    2.79    0.20
   4   3  13    2.57    0.20
   4  -3  13    2.76    0.21
   4  -3  13    2.60    0.26
   3   3  13    3.57    0.24
   3   3  13    3.35    0.24
   3   3  13    3.06    0.24
   3  -3  13    2.96    0.25
   3  -3  13    2.73    0.30
   2   3  13    0.26    0.03
   2   3  13    0.32    0.03
   2   3  13    0.25    0.03
   2   3  13    0.22    0.03
   2  -3  13    0.15    0.04
   2  -3  13    0.20    0.05
   2  -3  13    0.14    0.04
   2  -3  13    0.14    0.04
   1   3  13    0.54    0.04
   1   3  13    0.52    0.06
   1   3  13    0.63    0.06
   1   3  13    0.41    0.06
   1  -3  13    0.31    0.06
   1  -3  13    0.45    0.06
   0   3  13   17.64    1.53
   0   3  13   20.05    1.34
   0  -3  13   16.96    1.37
   0  -3  13   17.82    1.43
   0  -3  13   18.11    1.33
  -1   3  13    0.55    0.05
  -1   3  13    0.53    0.06
  -1   3  13    0.35    0.06
  -1   3  13    0.48    0.06
  -1  -3  13    0.47    0.06
  -1  -3  13    0.37    0.04
  -1  -3  13    0.37    0.07
  -2   3  13    0.18    0.03
  -2   3  13    0.24    0.04
  -2   3  13    0.25    0.04
  -2  -3  13    0.17    0.03
  -2  -3  13    0.17    0.05
  -2  -3  13    0.20    0.04
  -3   3  13    3.30    0.26
  -3   3  13    3.43    0.29
  -3   3  13    3.19    0.25
  -3  -3  13    3.24    0.24
  -3  -3  13    3.40    0.27
  -3  -3  13    3.04    0.25
  -4   3  13    2.84    0.24
  -4   3  13    3.35    0.26
  -4   3  13    3.34    0.28
  -4  -3  13    3.21    0.24
  -4  -3  13    3.39    0.26
  -4  -3  13    3.18    0.28
  -5   3  13    0.07    0.02
  -5   3  13    0.02    0.01
  -5  -3  13    0.03    0.01
  -5  -3  13    0.02    0.01
   4   4  13    0.26    0.02
   4   4  13    0.24    0.02
   4  -4  13    0.20    0.03
   4  -4  13    0.20    0.03
   3   4  13    1.39    0.10
   3   4  13    1.26    0.10
   3   4  13    1.21    0.10
   3  -4  13    1.41    0.11
   2   4  13    2.93    0.21
   2   4  13    2.85    0.21
   2   4  13    2.61    0.21
   2  -4  13    2.85    0.22
   2  -4  13    2.83    0.23
   1   4  13    2.29    0.15
   1   4  13    1.86    0.15
   1  -4  13    2.00    0.16
   1  -4  13    1.94    0.17
   1  -4  13    1.88    0.16
   0   4  13    0.03    0.01
   0   4  13    0.00    0.02
   0   4  13   -0.01    0.02
   0  -4  13    0.09    0.02
   0  -4  13    0.00    0.03
   0  -4  13    0.07    0.03
  -1   4  13    2.26    0.16
  -1   4  13    2.14    0.16
  -1   4  13    1.86    0.19
  -1  -4  13    2.17    0.18
  -1  -4  13    2.18    0.17
  -2   4  13    2.92    0.27
  -2   4  13    3.31    0.24
  -2  -4  13    3.22    0.25
  -2  -4  13    3.10    0.24
  -3   4  13    1.50    0.14
  -3   4  13    1.68    0.12
  -3  -4  13    1.40    0.12
  -3  -4  13    1.49    0.12
  -3  -4  13    1.60    0.13
  -4   4  13    0.30    0.03
  -4   4  13    0.31    0.03
  -4  -4  13    0.26    0.03
   2   5  13    0.02    0.01
   2   5  13    0.01    0.01
   2  -5  13    0.02    0.01
   2  -5  13    0.01    0.01
   1   5  13    0.13    0.01
   1   5  13    0.12    0.01
   1  -5  13    0.09    0.02
   1  -5  13    0.09    0.02
   1  -5  13    0.05    0.02
   0   5  13    3.97    0.29
   0   5  13    3.92    0.29
   0  -5  13    3.51    0.30
   0  -5  13    4.00    0.31
   0  -5  13    4.36    0.29
  -1   5  13    0.10    0.01
  -1  -5  13    0.10    0.02
  -2   5  13    0.00    0.01
  -2  -5  13    0.01    0.01
  -2  -5  13    0.02    0.01
   5   0  14   -0.01    0.01
   5   0  14   -0.01    0.01
   4   0  14    1.05    0.08
   4   0  14    0.93    0.10
   3   0  14    6.01    0.54
   3   0  14    6.38    0.47
   3   0  14    6.43    0.48
   2   0  14    1.11    0.10
   2   0  14    1.17    0.12
   2   0  14    1.08    0.10
   1   0  14    0.64    0.09
   1   0  14    0.52    0.06
   1   0  14    0.61    0.07
   1   0  14    0.63    0.08
   0   0  14    2.42    0.21
   0   0  14    2.12    0.19
   0   0  14    2.02    0.17
  -1   0  14    0.46    0.06
  -1   0  14    0.50    0.07
  -1   0  14    0.47    0.06
  -1   0  14    0.49    0.06
  -2   0  14    0.90    0.08
  -2   0  14    0.82    0.10
  -2   0  14    0.99    0.11
  -3   0  14    5.14    0.46
  -3   0  14    5.19    0.43
  -3   0  14    5.50    0.39
  -4   0  14    0.91    0.08
  -4   0  14    0.92    0.09
  -5   0  14   -0.01    0.02
  -5   0  14   -0.01    0.01
  -6   0  14    1.03    0.08
   5   1  14    1.20    0.12
   5   1  14    1.51    0.11
   5  -1  14    1.62    0.11
   4   1  14    0.44    0.04
   4   1  14    0.42    0.05
   4  -1  14    0.51    0.04
   4  -1  14    0.44    0.06
   3   1  14    0.71    0.07
   3   1  14    0.64    0.06
   3   1  14    0.53    0.06
   3  -1  14    0.49    0.06
   3  -1  14    0.54    0.06
   3  -1  14    0.63    0.08
   2   1  14    2.09    0.15
   2   1  14    2.15    0.18
   2   1  14    1.85    0.15
   2  -1  14    1.57    0.15
   2  -1  14    1.74    0.15
   2  -1  14    2.40    0.19
   1   1  14    7.73    0.58
   1   1  14    8.78    0.68
   1  -1  14    6.81    0.58
   1  -1  14    8.38    0.69
   0   1  14    0.01    0.04
   0   1  14    0.13    0.05
   0   1  14   -0.02    0.03
   0  -1  14   -0.01    0.04
   0  -1  14    0.02    0.03
   0  -1  14   -0.02    0.05
  -1   1  14    7.70    0.60
  -1   1  14    6.84    0.55
  -1   1  14    7.45    0.51
  -1   1  14    7.00    0.51
  -1  -1  14    6.35    0.51
  -1  -1  14    6.27    0.51
  -1  -1  14    6.82    0.55
  -1  -1  14    6.65    0.60
  -2   1  14    1.91    0.16
  -2   1  14    1.60    0.14
  -2   1  14    1.63    0.13
  -2  -1  14    1.38    0.15
  -2  -1  14    1.47    0.12
  -2  -1  14    1.67    0.13
  -2  -1  14    1.52    0.15
  -3   1  14    0.52    0.07
  -3   1  14    0.54    0.05
  -3   1  14    0.60    0.08
  -3  -1  14    0.57    0.06
  -3  -1  14    0.57    0.07
  -4   1  14    0.41    0.04
  -4   1  14    0.41    0.05
  -4   1  14    0.47    0.06
  -4  -1  14    0.46    0.05
  -4  -1  14    0.46    0.06
  -5   1  14    1.65    0.14
  -5   1  14    1.55    0.13
  -5  -1  14    1.73    0.13
  -5  -1  14    1.74    0.14
   5   2  14    0.05    0.01
   5  -2  14    0.04    0.01
   5  -2  14    0.03    0.02
   4   2  14    0.70    0.05
   4   2  14    0.69    0.05
   4  -2  14    0.64    0.06
   4  -2  14    0.60    0.07
   3   2  14    5.45    0.40
   3   2  14    5.82    0.46
   3   2  14    5.62    0.40
   3   2  14    5.25    0.41
   3  -2  14    4.63    0.41
   3  -2  14    5.44    0.47
   2   2  14    0.93    0.08
   2   2  14    0.75    0.07
   2   2  14    0.87    0.07
   2   2  14    0.90    0.07
   2  -2  14    0.81    0.10
   2  -2  14    0.68    0.07
   2  -2  14    0.74    0.08
   1   2  14    0.53    0.06
   1   2  14    0.65    0.07
   1   2  14    0.57    0.05
   1  -2  14    0.48    0.08
   1  -2  14    0.51    0.06
   1  -2  14    0.40    0.05
   1  -2  14    0.46    0.07
   0   2  14    1.64    0.14
   0   2  14    1.94    0.15
   0  -2  14    1.35    0.15
   0  -2  14    1.69    0.14
   0  -2  14    1.34    0.12
   0  -2  14    1.63    0.13
  -1   2  14    0.50    0.06
  -1   2  14    0.54    0.06
  -1  -2  14    0.46    0.07
  -1  -2  14    0.50    0.05
  -2   2  14    0.80    0.08
  -2   2  14    0.70    0.07
  -2  -2  14    0.65    0.07
  -2  -2  14    0.73    0.08
  -2  -2  14    0.66    0.06
  -3   2  14    5.46    0.46
  -3   2  14    5.01    0.42
  -3  -2  14    5.10    0.43
  -3  -2  14    5.63    0.40
  -4   2  14    0.75    0.07
  -4   2  14    0.76    0.08
  -4  -2  14    0.71    0.06
  -4  -2  14    0.77    0.07
  -5   2  14    0.06    0.01
  -5   2  14    0.05    0.02
  -5  -2  14    0.08    0.01
   4   3  14    0.14    0.01
   4   3  14    0.14    0.01
   4  -3  14    0.14    0.02
   4  -3  14    0.08    0.02
   3   3  14    0.58    0.05
   3   3  14    0.55    0.04
   3  -3  14    0.46    0.06
   3  -3  14    0.49    0.05
   2   3  14    0.71    0.07
   2   3  14    0.87    0.06
   2   3  14    0.94    0.07
   2   3  14    0.81    0.06
   2  -3  14    0.71    0.07
   2  -3  14    0.62    0.07
   2  -3  14    0.72    0.07
   2  -3  14    0.60    0.08
   1   3  14    2.33    0.21
   1   3  14    2.80    0.18
   1  -3  14    2.26    0.20
   1  -3  14    2.17    0.19
   1  -3  14    2.43    0.19
   0   3  14    0.00    0.02
   0   3  14   -0.02    0.02
   0   3  14    0.01    0.01
   0  -3  14    0.00    0.02
   0  -3  14    0.00    0.01
   0  -3  14    0.01    0.03
  -1   3  14    2.40    0.22
  -1   3  14    2.63    0.19
  -1   3  14    2.32    0.20
  -1  -3  14    2.52    0.21
  -1  -3  14    2.45    0.19
  -2   3  14    0.68    0.07
  -2   3  14    0.81    0.07
  -2   3  14    0.77    0.08
  -2  -3  14    0.83    0.08
  -2  -3  14    0.76    0.06
  -3   3  14    0.58    0.05
  -3   3  14    0.50    0.05
  -3   3  14    0.60    0.06
  -3  -3  14    0.56    0.05
  -3  -3  14    0.59    0.06
  -4   3  14    0.17    0.02
  -4  -3  14    0.09    0.02
  -4  -3  14    0.11    0.02
   3   4  14    1.76    0.13
   3   4  14    1.79    0.13
   2   4  14    0.30    0.02
   2   4  14    0.26    0.02
   2  -4  14    0.26    0.03
   2  -4  14    0.27    0.04
   1   4  14    0.14    0.02
   1  -4  14    0.11    0.02
   1  -4  14    0.12    0.03
   1  -4  14    0.10    0.02
   0   4  14    0.76    0.06
   0   4  14    0.85    0.06
   0  -4  14    0.73    0.07
   0  -4  14    0.75    0.07
  -1   4  14    0.23    0.03
  -1  -4  14    0.21    0.03
  -1  -4  14    0.20    0.03
  -2   4  14    0.34    0.03
  -2   4  14    0.24    0.03
  -2  -4  14    0.32    0.04
  -2  -4  14    0.31    0.03
  -3   4  14    2.26    0.16
  -3   4  14    1.82    0.18
  -3  -4  14    2.26    0.17
   4   0  15    0.66    0.05
   3   0  15    1.32    0.12
   3   0  15    1.39    0.11
   3   0  15    1.33    0.11
   2   0  15    2.83    0.22
   2   0  15    2.62    0.21
   2   0  15    3.00    0.25
   1   0  15    8.86    0.69
   1   0  15    7.28    0.59
   0   0  15   -0.02    0.03
   0   0  15    0.01    0.03
   0   0  15   -0.01    0.02
  -1   0  15    7.07    0.49
  -1   0  15    6.08    0.50
  -1   0  15    6.23    0.53
  -1   0  15    7.45    0.58
  -2   0  15    1.99    0.17
  -2   0  15    2.13    0.16
  -2   0  15    2.17    0.19
  -3   0  15    0.88    0.10
  -3   0  15    1.07    0.09
  -3   0  15    1.11    0.08
  -4   0  15    0.52    0.05
  -4   0  15    0.55    0.05
  -5   0  15    2.18    0.16
   5   1  15    0.30    0.02
   5  -1  15    0.20    0.03
   4   1  15    0.48    0.04
   4   1  15    0.41    0.04
   4   1  15    0.52    0.04
   4  -1  15    0.46    0.04
   3   1  15    5.04    0.40
   3   1  15    5.38    0.35
   3   1  15    4.90    0.35
   3  -1  15    4.00    0.35
   3  -1  15    4.22    0.36
   3  -1  15    4.47    0.40
   2   1  15    0.16    0.02
   2   1  15    0.16    0.02
   2   1  15    0.14    0.03
   2  -1  15    0.11    0.03
   2  -1  15    0.10    0.02
   1   1  15    6.37    0.46
   1   1  15    7.03    0.54
   1  -1  15    5.18    0.46
   1  -1  15    6.60    0.54
   0   1  15    0.81    0.06
   0   1  15    0.67    0.07
   0   1  15    0.90    0.08
   0  -1  15    0.59    0.06
   0  -1  15    0.71    0.08
   0  -1  15    0.69    0.07
  -1   1  15    5.28    0.40
  -1  -1  15    4.94    0.37
  -1  -1  15    5.11    0.41
  -1  -1  15    4.97    0.44
  -2   1  15    0.11    0.03
  -2   1  15    0.14    0.03
  -2  -1  15    0.10    0.02
  -2  -1  15    0.16    0.03
  -3   1  15    3.94    0.32
  -3   1  15    4.20    0.35
  -3  -1  15    4.09    0.30
  -3  -1  15    3.99    0.32
  -4   1  15    0.36    0.04
  -4   1  15    0.43    0.04
  -4  -1  15    0.42    0.05
  -4  -1  15    0.44    0.04
  -5  -1  15    0.33    0.03
   4   2  15    0.27    0.02
   4  -2  15    0.19    0.02
   4  -2  15    0.22    0.03
   3   2  15    1.21    0.08
   3   2  15    1.08    0.09
   3   2  15    1.08    0.08
   3  -2  15    0.97    0.10
   3  -2  15    0.89    0.08
   3  -2  15    0.91    0.08
   2   2  15    2.06    0.16
   2   2  15    1.98    0.14
   2  -2  15    1.64    0.14
   2  -2  15    1.83    0.16
   2  -2  15    1.53    0.14
   1  -2  15    3.41    0.28
   1  -2  15    3.48    0.25
   1  -2  15    2.92    0.26
   0   2  15    0.00    0.02
   0  -2  15   -0.04    0.03
   0  -2  15   -0.03    0.02
   0  -2  15    0.00    0.02
  -1   2  15    4.05    0.32
  -1   2  15    3.51    0.29
  -1  -2  15    3.73    0.30
  -1  -2  15    3.46    0.27
  -2   2  15    1.65    0.14
  -2   2  15    1.93    0.16
  -2  -2  15    1.64    0.14
  -2  -2  15    1.81    0.15
  -3   2  15    1.16    0.10
  -3   2  15    1.08    0.09
  -3  -2  15    1.02    0.09
  -3  -2  15    1.07    0.09
  -4   2  15    0.27    0.03
  -4   2  15    0.26    0.03
  -4  -2  15    0.27    0.03
  -4  -2  15    0.25    0.03
   3   3  15    2.38    0.17
   3  -3  15    2.30    0.18
   2   3  15    0.00    0.01
   2   3  15    0.01    0.01
   2  -3  15   -0.01    0.01
   2  -3  15   -0.01    0.01
   1   3  15    3.02    0.21
   1   3  15    2.63    0.24
   1  -3  15    2.68    0.23
   1  -3  15    2.89    0.21
   0   3  15    0.11    0.02
   0   3  15    0.15    0.01
   0   3  15    0.09    0.02
   0  -3  15    0.13    0.02
   0  -3  15    0.08    0.03
  -1   3  15    2.84    0.25
  -1  -3  15    3.01    0.22
  -1  -3  15    3.03    0.24
  -2   3  15    0.00    0.01
  -2  -3  15   -0.01    0.02
  -3   3  15    2.64    0.23
  -3  -3  15    2.64    0.21
   0  -4  15    0.03    0.01
   3   0  16    2.67    0.24
   3   0  16    2.84    0.20
   2   0  16    0.12    0.02
   2   0  16    0.06    0.01
   1   0  16    2.50    0.20
   1   0  16    3.02    0.24
   0   0  16    0.38    0.03
   0   0  16    0.36    0.05
   0   0  16    0.30    0.04
  -1   0  16    2.26    0.19
  -1   0  16    1.98    0.17
  -2   0  16    0.03    0.02
  -2   0  16    0.05    0.02
  -3   0  16    2.21    0.18
   3   1  16    0.03    0.01
   3   1  16    0.01    0.01
   3  -1  16    0.03    0.01
   3  -1  16    0.02    0.01
   2   1  16    0.28    0.03
   2   1  16    0.25    0.03
   1   1  16    1.96    0.13
   1   1  16    1.99    0.16
   1  -1  16    1.50    0.13
   1  -1  16    1.71    0.16
   0   1  16   -0.01    0.02
   0  -1  16   -0.01    0.02
   0  -1  16   -0.03    0.02
   0  -1  16   -0.02    0.01
  -1   1  16    1.33    0.10
  -1  -1  16    1.37    0.11
  -1  -1  16    1.13    0.11
  -2   1  16    0.22    0.03
  -2  -1  16    0.24    0.03
  -2  -1  16    0.22    0.03
  -3   1  16    0.02    0.01
  -3   1  16    0.02    0.01
  -3  -1  16    0.02    0.01
  -3  -1  16    0.00    0.01
   2   2  16    0.00    0.01
   2  -2  16   -0.02    0.01
   2  -2  16    0.00    0.01
   1  -2  16    1.51    0.11
   0   2  16    0.56    0.05
   0  -2  16    0.45    0.05
   0  -2  16    0.50    0.04
  -1   2  16    1.63    0.14
  -2   2  16    0.00    0.01
  -2   2  16   -0.01    0.01
  -2  -2  16    0.00    0.01
   1   0  17    1.73    0.16
   1   0  17    2.04    0.14
   0   0  17    0.00    0.01
   1   1  17    2.26    0.19
   0   1  17    0.02    0.01
  -1   1  17    1.76    0.15
   0   0   0    0.00    0.00
;
_shelx_res_checksum     46423
_shelxl_version_number         .2013
_iucr_refine_instructions_details
;
TITL x13572 in Pnma
CELL  1.54178   8.7760   6.8989  14.3518   90.000   90.000   90.000
ZERR    4.00   0.0005   0.0004   0.0008   0.000   0.000   0.000
LATT  1
SYMM 1/2-X, -Y, 1/2+Z
SYMM -X, 1/2+Y, -Z
SYMM 1/2+X, 1/2-Y, 1/2-Z
SFAC C H N O CL I
UNIT 24 8 4 8 8 4
TEMP -183.000
SIZE 0.13 0.10 0.04
SHEL 999 0.831
REM COLR very pale yellow
REM FORM rounded block
L.S. 8
BOND $H
ACTA
CONF
HTAB
LIST 4
FMAP 2
PLAN 10
WGHT    0.066800    0.201300
EXTI    0.002121
FVAR       0.11979
I1    6    0.103975    0.250000    0.703250    10.50000    0.08121    0.07985 =
         0.07181    0.00000    0.00182    0.00000
CL1   5   -0.187138    0.250000    0.547614    10.50000    0.07531    0.07865 =
         0.08100    0.00000    0.00263    0.00000
CL2   5    0.161564    0.250000    0.244394    10.50000    0.08282    0.08775 =
         0.07149    0.00000   -0.00004    0.00000
N1    3    0.403673    0.250000    0.570049    10.50000    0.07865    0.09084 =
         0.06965    0.00000    0.00304    0.00000
O1    4    0.457648    0.406637    0.591776    11.00000    0.09295    0.09738 =
         0.09362   -0.00556   -0.01133   -0.01427
C1    1    0.123024    0.250000    0.559028    10.50000    0.08087    0.07146 =
         0.06946    0.00000   -0.00114    0.00000
C2    1   -0.005266    0.250000    0.500338    10.50000    0.07432    0.06736 =
         0.08432    0.00000    0.00170    0.00000
C3    1    0.006519    0.250000    0.405999    10.50000    0.08409    0.06483 =
         0.07720    0.00000   -0.00433    0.00000
AFIX  43
H3    2   -0.082804    0.250000    0.368606    10.50000   -1.20000
AFIX   0
C4    1    0.150990    0.250000    0.363713    10.50000    0.07924    0.06853 =
         0.07423    0.00000   -0.00395    0.00000
C5    1    0.281051    0.250000    0.417856    10.50000    0.07573    0.07323 =
         0.08066    0.00000    0.00543    0.00000
AFIX  43
H5    2    0.379585    0.250000    0.390448    10.50000   -1.20000
AFIX   0
C6    1    0.262359    0.250000    0.513250    10.50000    0.07643    0.07273 =
         0.07808    0.00000   -0.00283    0.00000
HKLF 4
REM  x13572 in Pnma
REM R1 =  0.0368 for     827 Fo > 4sig(Fo)  and  0.0376 for all     862 data
REM     71 parameters refined using      0 restraints
END
WGHT      0.0668      0.2013
REM Instructions for potential hydrogen bonds
EQIV $1 x-1/2, y, -z+1/2
HTAB C3 Cl2_$1
REM Highest difference peak  0.667,  deepest hole -0.682,  1-sigma level  0.148
Q1    1   0.1463  0.0390  0.7049  11.00000  0.05    0.67
Q2    1   0.0880  0.2500  0.2409  10.50000  0.05    0.49
Q3    1   0.0141  0.2184  0.7037  11.00000  0.05    0.48
Q4    1   0.1973  0.2188  0.7052  11.00000  0.05    0.48
Q5    1  -0.1024  0.0578  0.2970  11.00000  0.05    0.45
Q6    1   0.2454  0.2500  0.2330  10.50000  0.05    0.35
Q7    1   0.4981  0.2239  0.4261  11.00000  0.05    0.24
Q8    1  -0.1135  0.2500  0.2848  10.50000  0.05    0.23
Q9    1  -0.0989  0.0644  0.5298  11.00000  0.05    0.23
Q10   1  -0.2230  0.0626  0.5593  11.00000  0.05    0.22
;
