# Supplementary material for: 2,4-Di­chloro-1-iodo-6-nitro­benzene
Source: Acta Crystallogr Sect E Struct Rep Online. 2014 Apr 26;70(Pt 5):o607. doi: 10.1107/S1600536814008733 (PMC4011245; doi:10.1107/S1600536814008733)
Supplement: Supplementary file 2 [file e-70-0o607-Isup2.hkl]

#
# h,k,l, Fc-squared, Fo-squared, sigma(Fo-squared), status flag
#
data_I
_shelx_title ' x13572 in Pnma'
_shelx_refln_list_code          4
_shelx_F_calc_maximum      360.66
_exptl_crystal_F_000       592.00
_reflns_d_resolution_high  0.8315

loop_
 _space_group_symop_operation_xyz
 'x, y, z'
 '-x+1/2, -y, z+1/2'
 '-x, y+1/2, -z'
 'x+1/2, -y+1/2, -z+1/2'
 '-x, -y, -z'
 'x-1/2, y, -z-1/2'
 'x, -y-1/2, z'
 '-x-1/2, y-1/2, z-1/2'

_cell_length_a     8.7760
_cell_length_b     6.8989
_cell_length_c    14.3518
_cell_angle_alpha  90.000
_cell_angle_beta   90.000
_cell_angle_gamma  90.000

_shelx_F_squared_multiplier     1.000

loop_
 _refln_index_h
 _refln_index_k
 _refln_index_l
 _refln_F_squared_calc
 _refln_F_squared_meas
 _refln_F_squared_sigma
 _refln_observed_status
   2   0   0       1024.68        950.89        25.39 o
   4   0   0      10298.27       9037.39       342.88 o
   6   0   0        297.16        268.01         9.58 o
   8   0   0         98.38         88.51         6.24 o
  10   0   0        173.02        248.98        19.53 o
   2   1   0      24757.56      23727.68       783.68 o
   4   1   0       2224.65       2125.68        65.80 o
   6   1   0       5676.13       5271.64       136.06 o
   8   1   0        213.91        202.80         5.68 o
  10   1   0          8.23          5.58         0.70 o
   0   2   0     130078.11     122170.75      7248.78 o
   2   2   0        364.06        319.39         9.69 o
   4   2   0       9392.85       9373.83       284.46 o
   6   2   0        177.67        170.23         4.60 o
   8   2   0        136.94        140.55         4.24 o
  10   2   0        168.98        186.92        14.65 o
   2   3   0      15039.26      15303.70       494.38 o
   4   3   0       3026.37       3204.54       105.77 o
   6   3   0       1789.57       1838.18        38.80 o
   8   3   0         52.12         59.09         3.20 o
   0   4   0      28941.10      28977.05      4393.71 o
   2   4   0        135.69        139.18        12.82 o
   4   4   0       3430.30       3545.80        91.57 o
   6   4   0         82.58         88.05         3.14 o
   8   4   0         50.79         60.12         2.33 o
   2   5   0       2793.58       2863.31       100.45 o
   4   5   0        433.56        456.13        15.05 o
   6   5   0        718.52        741.46        24.01 o
   8   5   0         25.51         26.79         1.55 o
   0   6   0       6339.83       6598.09       621.83 o
   2   6   0          9.98         11.74         2.74 o
   4   6   0        491.35        541.84        19.39 o
   6   6   0         14.62         18.02         1.21 o
   2   7   0        398.52        370.26        17.59 o
   4   7   0         64.24         63.26         2.76 o
   0   8   0        640.72        461.99        51.73 o
   2   8   0          0.22          1.09         0.60 o
   1   0   1       3385.02       3430.78        71.58 o
   2   0   1       6294.18       6259.29       130.41 o
   3   0   1       2993.37       2801.35        60.49 o
   4   0   1       5823.13       5728.18       150.65 o
   5   0   1          9.87         14.76         4.55 o
   6   0   1       2376.95       2108.32        49.69 o
   7   0   1         77.26         66.50         2.85 o
   8   0   1       1458.19       1267.53        37.35 o
   9   0   1         20.20         21.87         1.29 o
  10   0   1         42.94         57.19         2.66 o
   0   1   1      18876.60      12315.11       460.51 o
   1   1   1       3184.19       2602.07        69.04 o
   2   1   1       4664.06       4090.06        67.28 o
   3   1   1       4376.11       4157.48        63.00 o
   4   1   1       5795.61       5453.21       106.33 o
   5   1   1        247.34        245.09         7.79 o
   6   1   1       3677.15       3401.60        50.14 o
   7   1   1        790.70        712.18        12.74 o
   8   1   1        163.83        155.42         3.84 o
   9   1   1         25.47         26.17         0.87 o
  10   1   1        222.15        268.33        23.96 o
   1   2   1       8075.43       6704.59       149.12 o
   2   2   1       6725.16       6180.15        98.47 o
   3   2   1        424.67        385.05         9.77 o
   4   2   1       5958.57       5946.77       126.27 o
   5   2   1         15.25         20.52         1.84 o
   6   2   1       1144.38       1099.31        16.85 o
   7   2   1         24.14         26.39         1.17 o
   8   2   1        920.29        940.27        19.50 o
   9   2   1          3.66          4.74         0.37 o
  10   2   1         34.87         41.75         2.52 o
   0   3   1       4567.20       3428.20       112.23 o
   1   3   1        362.72        332.11         8.29 o
   2   3   1        582.29        535.90        13.04 o
   3   3   1        580.93        584.08        19.69 o
   4   3   1       3522.07       3713.36        74.45 o
   5   3   1          9.12         10.26         1.45 o
   6   3   1       1816.28       1832.83        29.31 o
   7   3   1        684.57        719.70        16.17 o
   8   3   1        111.86        123.04         3.18 o
   9   3   1          4.83          4.09         0.31 o
   1   4   1       2358.51       2372.39        78.41 o
   2   4   1       2482.47       2270.17        83.24 o
   3   4   1        101.62        103.03         4.10 o
   4   4   1       2045.40       2066.89        38.81 o
   5   4   1         11.86         12.36         1.31 o
   6   4   1        401.90        408.71         8.48 o
   7   4   1         15.29         15.26         0.77 o
   8   4   1        339.71        373.60         9.56 o
   9   4   1          1.81          1.39         0.31 o
   0   5   1       1903.01       1861.77        68.15 o
   1   5   1        113.39        132.32        10.50 o
   2   5   1        292.93        313.66         9.57 o
   3   5   1        350.33        332.95         8.51 o
   4   5   1        835.69        873.86        18.83 o
   5   5   1         14.23         13.38         1.00 o
   6   5   1        519.50        536.97        12.21 o
   7   5   1        140.51        153.99         3.47 o
   8   5   1         23.20         24.82         0.78 o
   1   6   1        177.82        189.19         7.28 o
   2   6   1        394.13        402.01        11.66 o
   3   6   1         80.84         86.19         3.25 o
   4   6   1        292.61        318.70         8.32 o
   5   6   1          1.04          0.84         0.41 o
   6   6   1        117.51        125.33         3.30 o
   7   6   1          6.50          5.18         0.31 o
   0   7   1        301.24        298.36        12.74 o
   1   7   1         15.26         13.64         1.02 o
   2   7   1         48.77         60.26         2.11 o
   3   7   1         52.88         54.87         2.02 o
   4   7   1        116.31        108.42         2.55 o
   5   7   1          3.83          3.17         0.28 o
   1   8   1         38.74         30.98         8.36 o
   2   8   1         51.73         41.87         1.45 o
   0   0   2       4044.82       5420.64       141.30 o
   1   0   2       1516.46       1594.96        37.23 o
   2   0   2        518.58        510.55        14.03 o
   3   0   2      15776.41      17414.66       347.02 o
   4   0   2      13815.97      14288.18       346.85 o
   5   0   2        265.24        233.68         9.53 o
   6   0   2        886.74        758.96        19.16 o
   7   0   2        895.00        797.83        19.50 o
   8   0   2        175.10        165.66         6.08 o
   9   0   2          1.67          2.09         0.70 o
  10   0   2         21.79         26.80         1.43 o
   1   1   2       1483.28       1277.28        22.86 o
   2   1   2      44496.59      46980.67      1326.18 o
   3   1   2       5087.63       4873.44        71.94 o
   4   1   2         24.12         35.50         2.83 o
   5   1   2       1167.20       1087.11        29.24 o
   6   1   2        472.32        421.15         7.23 o
   7   1   2         80.90         73.45         2.29 o
   8   1   2        250.96        256.32         5.62 o
   9   1   2         93.48         99.03         2.90 o
  10   1   2          1.46          1.10         0.26 o
   0   2   2       6711.98       5588.54       125.71 o
   1   2   2        343.46        270.64         6.18 o
   2   2   2       1314.79       1196.07        20.79 o
   3   2   2       5271.87       5208.92        89.76 o
   4   2   2       8109.56       8379.18       184.44 o
   5   2   2         24.79         27.44         1.64 o
   6   2   2        651.68        623.85        10.81 o
   7   2   2       1046.17       1019.65        17.27 o
   8   2   2        104.75        107.47         2.48 o
   9   2   2          6.46          7.59         0.55 o
  10   2   2         11.96         15.68         0.71 o
   1   3   2       4385.50       4057.58        80.84 o
   2   3   2      15792.93      15666.93       320.75 o
   3   3   2        710.90        729.75        20.43 o
   4   3   2         67.64         86.12         3.19 o
   5   3   2        454.64        441.27         7.53 o
   6   3   2        390.47        390.27         7.13 o
   7   3   2         74.90         75.99         2.13 o
   8   3   2        173.65        194.29         5.82 o
   9   3   2         28.71         32.21         1.38 o
   0   4   2       2758.08       2844.86       139.39 o
   1   4   2        143.94        153.27         9.96 o
   2   4   2        476.31        463.53        16.56 o
   3   4   2       1573.65       1582.25        30.28 o
   4   4   2       2666.19       2722.32        46.62 o
   5   4   2         17.29         20.63         1.44 o
   6   4   2        243.86        254.63         5.70 o
   7   4   2        441.07        477.58        10.27 o
   8   4   2         42.56         47.90         1.48 o
   9   4   2          4.48          5.11         0.31 o
   1   5   2        442.21        447.89        18.84 o
   2   5   2       3951.29       4090.09       101.74 o
   3   5   2        361.43        369.79         9.26 o
   4   5   2          4.75          8.26         1.66 o
   5   5   2        135.57        137.61         4.13 o
   6   5   2         70.34         81.58         2.37 o
   7   5   2         12.40         12.04         0.66 o
   8   5   2         43.56         47.36         1.51 o
   0   6   2        369.80        373.44        17.05 o
   1   6   2         50.33         48.86         4.52 o
   2   6   2         45.64         55.68         3.13 o
   3   6   2        462.00        488.67        13.00 o
   4   6   2        591.69        611.89        15.48 o
   5   6   2          3.93          5.62         0.62 o
   6   6   2         58.15         62.28         1.60 o
   7   6   2         62.41         62.51         2.51 o
   1   7   2         46.73         49.11         2.64 o
   2   7   2        556.39        553.21        17.20 o
   3   7   2         72.86         72.71         2.37 o
   4   7   2          1.02          1.39         0.49 o
   5   7   2         28.58         24.46         0.70 o
   0   8   2         42.24         34.22         1.54 o
   1   8   2          2.95          2.38         0.46 o
   2   8   2          7.86          6.84         0.96 o
   1   0   3       6533.67       7749.68       214.97 o
   2   0   3      11280.05      13126.28       510.62 o
   3   0   3       1074.30       1150.20        34.93 o
   4   0   3       4054.27       4046.18       125.30 o
   5   0   3       6240.21       6327.83       276.33 o
   6   0   3         61.04         59.83         3.92 o
   7   0   3         24.34         22.15         1.62 o
   8   0   3        349.13        342.29        10.25 o
   9   0   3        223.31        258.12        12.06 o
  10   0   3          1.94          1.92         0.35 o
   0   1   3        155.07        163.96         5.28 o
   1   1   3       8406.10       7889.32       136.94 o
   2   1   3       2066.88       1989.10        31.18 o
   3   1   3       8078.86       8093.32       126.51 o
   4   1   3        695.71        615.89        15.26 o
   5   1   3        244.58        246.65         7.69 o
   6   1   3       1775.98       1579.80        26.66 o
   7   1   3        411.70        395.67         7.65 o
   8   1   3        328.32        327.66         7.59 o
   9   1   3         77.38         82.40         2.22 o
  10   1   3         62.29         74.53         2.27 o
   1   2   3       5271.78       4963.38        72.77 o
   2   2   3       3882.51       3586.52        52.16 o
   3   2   3        558.01        531.77        10.53 o
   4   2   3        779.41        787.23        20.40 o
   5   2   3       4419.74       4296.37        62.51 o
   6   2   3        327.88        290.58         5.28 o
   7   2   3         26.20         25.25         1.11 o
   8   2   3        382.66        380.45         8.67 o
   9   2   3        150.12        165.05         4.76 o
  10   2   3          0.41          0.47         0.40 o
   0   3   3       2021.40       1994.83        75.03 o
   1   3   3       3382.34       3125.10        63.30 o
   2   3   3       3467.22       3408.89        73.98 o
   3   3   3       3301.30       3420.55        82.59 o
   4   3   3        117.97        115.10         3.47 o
   5   3   3        178.88        183.16         4.23 o
   6   3   3        910.48        916.56        16.75 o
   7   3   3        238.31        245.85         5.38 o
   8   3   3        125.60        135.49         4.03 o
   9   3   3         43.21         49.02         1.47 o
   1   4   3       1808.68       1874.12        50.30 o
   2   4   3       1326.10       1240.32        28.02 o
   3   4   3        165.93        185.75         5.35 o
   4   4   3        221.52        221.54         5.17 o
   5   4   3       1579.39       1587.98        31.28 o
   6   4   3        142.89        146.97         3.70 o
   7   4   3          9.80         10.85         0.64 o
   8   4   3        161.62        173.36         4.54 o
   9   4   3         57.62         61.41         3.07 o
   0   5   3        123.47        138.04        13.51 o
   1   5   3        882.59        863.25        22.11 o
   2   5   3        363.48        386.77        10.85 o
   3   5   3        922.30       1003.52        22.66 o
   4   5   3         75.86         79.31         2.93 o
   5   5   3         38.52         47.15         2.14 o
   6   5   3        221.40        227.49         5.13 o
   7   5   3         61.94         63.38         1.79 o
   8   5   3         54.20         54.29         2.03 o
   1   6   3        287.11        317.67        10.00 o
   2   6   3        391.52        403.18        14.35 o
   3   6   3         39.73         44.41         2.22 o
   4   6   3        111.03        116.40         3.01 o
   5   6   3        319.58        325.78         7.98 o
   6   6   3          6.98          6.69         0.61 o
   7   6   3          1.46          1.39         0.70 o
   0   7   3         14.12         15.39         2.31 o
   1   7   3        132.78        129.17         4.10 o
   2   7   3         39.85         45.82         1.97 o
   3   7   3        142.72        136.77         3.59 o
   4   7   3         17.55         16.71         0.69 o
   5   7   3          5.59          5.72         0.33 o
   1   8   3         32.12         27.84         1.14 o
   2   8   3         35.23         25.79         2.09 o
   0   0   4       8458.86      11690.68       317.29 o
   1   0   4      12952.34      16827.75       389.78 o
   2   0   4       1489.85       1648.17        60.42 o
   3   0   4       3164.07       3366.89       117.27 o
   4   0   4       1778.20       1687.71        61.06 o
   5   0   4        583.13        522.39        17.45 o
   6   0   4          5.18          7.08         1.66 o
   7   0   4        675.87        605.04        16.96 o
   8   0   4         16.66         14.92         1.28 o
   9   0   4        163.74        173.62        10.97 o
  10   0   4         16.97         17.43         0.91 o
   1   1   4      15085.12      15984.18       223.13 o
   2   1   4       6058.00       6296.86       117.19 o
   3   1   4        102.44        141.63         4.11 o
   4   1   4        317.47        322.03        10.86 o
   5   1   4       7023.97       6680.17       117.22 o
   6   1   4        358.50        332.37         6.47 o
   7   1   4          1.35          1.89         0.95 o
   8   1   4         12.89         13.28         0.91 o
   9   1   4        252.52        260.68         7.35 o
  10   1   4          0.09         -0.14         0.31 o
   0   2   4      10820.56      10868.25       255.66 o
   1   2   4       9994.09       9891.99       145.57 o
   2   2   4         49.08         57.47         3.08 o
   3   2   4       4291.32       4143.53        86.53 o
   4   2   4        855.04        771.59        20.00 o
   5   2   4         63.24         64.99         2.21 o
   6   2   4          2.24          5.26         1.19 o
   7   2   4        293.69        297.76         7.25 o
   8   2   4          2.26          2.82         0.50 o
   9   2   4         92.99         96.53         2.77 o
   1   3   4       3093.27       2895.64        86.03 o
   2   3   4       1569.82       1509.89        40.59 o
   3   3   4        114.42        122.92         6.86 o
   4   3   4          3.88          7.95         2.03 o
   5   3   4       3875.54       3918.32        68.58 o
   6   3   4        391.66        386.89         7.82 o
   7   3   4          0.45          0.61         0.74 o
   8   3   4         22.17         23.17         0.85 o
   9   3   4        162.60        181.87         5.08 o
   0   4   4       3522.52       4119.26       147.80 o
   1   4   4       3215.95       3443.07        78.61 o
   2   4   4          0.64          2.43         2.78 o
   3   4   4       1623.07       1718.20        35.41 o
   4   4   4        262.01        249.55         6.04 o
   5   4   4         18.90         26.56         1.67 o
   6   4   4          1.02          0.33         0.77 o
   7   4   4        101.61        107.96         2.79 o
   8   4   4          1.13          1.61         0.30 o
   1   5   4       1292.97       1362.97        31.53 o
   2   5   4        527.22        534.51        13.69 o
   3   5   4          5.85         14.31         2.12 o
   4   5   4         25.36         23.48         1.44 o
   5   5   4       1002.57       1072.63        25.29 o
   6   5   4         67.00         72.68         2.10 o
   7   5   4          0.38          1.16         0.32 o
   8   5   4          4.65          3.17         0.49 o
   0   6   4        399.09        493.04        25.66 o
   1   6   4        554.30        597.25        19.04 o
   2   6   4         17.91         17.07         1.69 o
   3   6   4        229.56        247.19         6.97 o
   4   6   4         72.57         71.29         3.54 o
   5   6   4         19.38         26.04         1.60 o
   6   6   4          0.28         -0.23         0.31 o
   1   7   4        200.59        188.37         5.69 o
   2   7   4         72.64         68.61         2.07 o
   3   7   4          2.19          3.00         0.44 o
   4   7   4          6.36          5.29         0.30 o
   5   7   4        140.82        123.20         5.20 o
   0   8   4         54.62         48.35         3.49 o
   1   8   4         68.88         55.36         2.53 o
   1   0   5      22170.63      30168.95       869.32 o
   2   0   5       1646.20       1798.90        74.44 o
   3   0   5        447.51        484.53        17.94 o
   4   0   5       1157.82       1150.25        43.54 o
   5   0   5       4567.80       4346.89       120.62 o
   6   0   5        251.89        226.29         7.04 o
   7   0   5        125.11        109.53         4.35 o
   8   0   5         52.90         52.44         2.31 o
   9   0   5        248.82        242.74        15.30 o
  10   0   5         29.11         32.53         1.61 o
   0   1   5       2773.22       2850.03        63.93 o
   1   1   5       3348.89       3358.84        51.19 o
   2   1   5          4.48          9.64         2.11 o
   3   1   5       6086.62       6088.39       118.38 o
   4   1   5         76.64        103.40         5.90 o
   5   1   5         82.69         77.15         2.68 o
   6   1   5         53.34         50.66         1.91 o
   7   1   5       1673.83       1608.44        33.01 o
   8   1   5          1.90          2.47         0.65 o
   9   1   5         46.59         47.97         1.40 o
  10   1   5         21.79         25.30         1.31 o
   1   2   5       6963.95       6860.94       127.09 o
   2   2   5        753.82        721.31        17.32 o
   3   2   5       1255.05       1177.38        31.12 o
   4   2   5       1071.09       1031.91        20.23 o
   5   2   5       3483.09       3334.12        59.31 o
   6   2   5        116.15        114.55         3.10 o
   7   2   5         49.51         51.52         2.20 o
   8   2   5         24.95         26.62         1.16 o
   9   2   5        237.41        236.69         6.51 o
   0   3   5        569.65        632.23        29.66 o
   1   3   5       2400.66       2394.85        62.99 o
   2   3   5         68.58         59.20         5.98 o
   3   3   5       5022.50       5131.82       102.48 o
   4   3   5         78.03         87.55         3.23 o
   5   3   5         27.24         33.41         1.73 o
   6   3   5         31.77         30.90         1.70 o
   7   3   5        613.76        631.37        14.30 o
   8   3   5          1.05          1.30         0.38 o
   9   3   5         13.76         14.71         0.60 o
   1   4   5       2078.53       2260.72        45.00 o
   2   4   5        210.68        210.18         6.16 o
   3   4   5        539.16        561.47        12.03 o
   4   4   5        375.21        390.46         9.59 o
   5   4   5       1373.60       1437.65        29.17 o
   6   4   5         48.81         48.01         1.93 o
   7   4   5         24.18         27.33         1.16 o
   8   4   5          8.94          8.99         0.41 o
   0   5   5        206.87        235.38         8.38 o
   1   5   5        496.59        540.21        11.87 o
   2   5   5          4.70          3.89         1.64 o
   3   5   5        941.05       1015.53        22.59 o
   4   5   5         11.50         10.01         1.51 o
   5   5   5          3.61          7.73         0.85 o
   6   5   5          5.82          4.99         0.53 o
   7   5   5        228.21        234.51         8.94 o
   1   6   5        685.37        720.10        19.89 o
   2   6   5         39.33         42.38         2.05 o
   3   6   5         44.00         52.68         2.04 o
   4   6   5         64.28         62.78         2.77 o
   5   6   5        251.08        265.71         7.31 o
   6   6   5         16.39         15.32         1.25 o
   0   7   5         34.58         42.56         2.36 o
   1   7   5         72.00         75.14         2.53 o
   2   7   5          1.18          2.00         0.86 o
   3   7   5        134.05        121.30         6.03 o
   4   7   5          1.83          0.87         0.26 o
   0   0   6       4405.85       6082.11       187.38 o
   1   0   6       4777.12       6073.72       193.90 o
   2   0   6          4.99         11.60         5.02 o
   3   0   6      10560.46      11378.06       731.20 o
   4   0   6          2.79         17.31        10.45 o
   5   0   6        147.86        123.02         5.16 o
   6   0   6        331.72        286.13         8.81 o
   7   0   6       1955.44       1747.04        57.56 o
   8   0   6         41.73         39.95         2.25 o
   9   0   6          1.17          1.39         0.40 o
   1   1   6      15547.86      18532.43       337.82 o
   2   1   6        152.45        148.18         6.80 o
   3   1   6       4445.09       4504.60       117.62 o
   4   1   6        628.34        570.49        16.20 o
   5   1   6       1838.28       1638.26        28.96 o
   6   1   6          5.65          7.90         1.28 o
   7   1   6          9.11          9.63         1.09 o
   8   1   6        101.49        103.26         2.93 o
   9   1   6        109.22        113.22         3.04 o
   0   2   6        311.60        293.93        12.36 o
   1   2   6       3525.16       3576.61        80.28 o
   2   2   6        550.41        535.83        16.16 o
   3   2   6       8341.85       8375.29       219.85 o
   4   2   6         67.34         70.18         3.08 o
   5   2   6         38.19         42.35         2.35 o
   6   2   6        253.60        254.06         6.74 o
   7   2   6       1326.07       1318.23        36.73 o
   8   2   6         12.97         13.37         0.79 o
   9   2   6          0.93          0.87         0.26 o
   1   3   6       5897.99       6045.23       168.02 o
   2   3   6          8.28         12.66         2.58 o
   3   3   6       2446.43       2450.32        46.65 o
   4   3   6         29.04         33.24         2.10 o
   5   3   6        936.01        921.24        18.78 o
   6   3   6         28.72         29.83         1.67 o
   7   3   6          1.48          3.20         0.65 o
   8   3   6         97.66        100.77         3.10 o
   9   3   6         70.03         77.29         3.15 o
   0   4   6         33.76         36.94         3.33 o
   1   4   6       1169.37       1279.11        24.30 o
   2   4   6        236.91        247.20         6.18 o
   3   4   6       2999.82       3108.72        63.44 o
   4   4   6         34.15         34.61         2.52 o
   5   4   6          9.16         13.25         1.23 o
   6   4   6         80.10         80.35         2.85 o
   7   4   6        498.17        526.22        20.39 o
   8   4   6          6.48          6.26         0.32 o
   1   5   6       1695.00       1808.73        35.19 o
   2   5   6         10.60         11.16         1.38 o
   3   5   6        614.52        636.39        17.28 o
   4   5   6         49.85         46.14         2.13 o
   5   5   6        270.11        268.47        10.19 o
   6   5   6          0.14         -0.38         0.38 o
   7   5   6          1.09          1.75         0.28 o
   0   6   6         62.49         73.06         8.25 o
   1   6   6        201.33        217.41         5.87 o
   2   6   6          4.68          6.89         1.28 o
   3   6   6        535.20        551.03        14.54 o
   4   6   6          0.39         -0.30         0.52 o
   5   6   6          5.58          8.99         0.90 o
   6   6   6         17.54         16.57         1.00 o
   1   7   6        276.70        249.19         7.31 o
   2   7   6          1.95          2.01         0.46 o
   3   7   6         90.26         80.09         3.47 o
   4   7   6          7.55          6.67         0.68 o
   1   0   7       2681.52       2961.15       117.25 o
   2   0   7       4227.60       4833.29       554.95 o
   3   0   7       1613.89       1692.00       143.85 o
   4   0   7        933.85        834.67        26.01 o
   5   0   7       2258.25       1943.60        54.91 o
   6   0   7        397.30        342.18        10.60 o
   7   0   7         29.03         30.47         3.09 o
   8   0   7          2.71          2.73         0.84 o
   9   0   7        134.16        147.16         8.38 o
   0   1   7      13831.18      15741.61       493.90 o
   1   1   7       2030.86       2106.63        67.53 o
   2   1   7        531.61        540.60        20.32 o
   3   1   7       7391.18       7785.47       271.74 o
   4   1   7       1403.35       1219.03        21.69 o
   5   1   7         20.40         24.79         1.71 o
   6   1   7         14.12         15.11         1.34 o
   7   1   7       1016.38        931.97        21.77 o
   8   1   7          0.96          1.28         0.51 o
   9   1   7         14.00         13.87         0.57 o
   1   2   7       3671.22       3636.91        89.46 o
   2   2   7       1889.87       1909.19        59.78 o
   3   2   7        605.28        586.17        11.62 o
   4   2   7        232.03        217.93         5.76 o
   5   2   7       1454.67       1391.29        29.46 o
   6   2   7        508.08        468.80        10.71 o
   7   2   7         26.81         27.44         1.53 o
   8   2   7          4.99          5.69         0.59 o
   9   2   7         84.22         93.59         3.45 o
   0   3   7       9157.64      10132.79       230.42 o
   1   3   7        799.36        804.43        14.47 o
   2   3   7          7.35          5.92         1.75 o
   3   3   7       2874.10       2801.21        52.02 o
   4   3   7        500.59        493.78        11.03 o
   5   3   7          4.78          4.89         1.40 o
   6   3   7          4.99          4.74         0.99 o
   7   3   7        665.75        660.76        17.72 o
   8   3   7          0.63          0.99         0.38 o
   1   4   7       1417.89       1509.21        26.13 o
   2   4   7        636.25        637.48        12.30 o
   3   4   7        204.81        216.59         6.09 o
   4   4   7         79.64         82.42         4.19 o
   5   4   7        526.51        502.65        15.46 o
   6   4   7        220.72        214.43         7.08 o
   7   4   7          8.47          9.74         0.73 o
   8   4   7          3.45          2.68         0.31 o
   0   5   7       1776.51       1979.12        62.54 o
   1   5   7        240.21        267.36         6.61 o
   2   5   7         27.93         27.18         1.40 o
   3   5   7        911.05        948.80        26.39 o
   4   5   7        150.59        158.57         4.67 o
   5   5   7          1.70          1.46         0.97 o
   6   5   7          3.70          2.59         0.37 o
   7   5   7        162.35        166.09        16.94 o
   1   6   7        195.45        206.79         5.05 o
   2   6   7        170.37        164.46         4.32 o
   3   6   7         72.66         75.25         2.94 o
   4   6   7         44.92         43.29         1.42 o
   5   6   7        128.53        125.55         6.46 o
   0   7   7        247.57        222.69         7.94 o
   1   7   7         33.92         37.58         1.34 o
   2   7   7          7.64          5.77         0.33 o
   3   7   7        138.18        116.11         3.30 o
   0   0   8       4061.56       4608.84       213.38 o
   1   0   8       3831.61       4458.23       157.99 o
   2   0   8        289.26        322.11        26.63 o
   3   0   8       3913.75       3885.82       173.67 o
   4   0   8       1343.47       1188.05        35.96 o
   5   0   8         81.47         77.21         3.90 o
   6   0   8        726.02        647.07        20.04 o
   7   0   8         86.29         89.07         3.56 o
   8   0   8          8.45          7.72         0.71 o
   9   0   8         24.79         21.61         1.48 o
   1   1   8       1147.12       1165.59        35.32 o
   2   1   8        501.93        497.60        15.33 o
   3   1   8        780.21        754.43        16.13 o
   4   1   8       2097.65       1896.23        33.47 o
   5   1   8       1601.22       1462.07        28.28 o
   6   1   8        416.72        374.37         8.50 o
   7   1   8          0.25          0.55         0.62 o
   8   1   8        243.60        247.58         7.65 o
   9   1   8         65.93         67.69         3.62 o
   0   2   8       2579.69       2368.38        68.60 o
   1   2   8       2093.87       1956.38        34.46 o
   2   2   8        133.92        127.04         3.78 o
   3   2   8       1669.21       1570.62        29.56 o
   4   2   8       1075.36        994.82        20.70 o
   5   2   8        267.27        254.88         6.65 o
   6   2   8        565.39        537.75        14.18 o
   7   2   8        130.98        132.31         4.24 o
   8   2   8          4.81          4.54         0.47 o
   9   2   8         27.13         25.67         2.44 o
   1   3   8       1630.42       1647.37        26.88 o
   2   3   8        283.71        268.01         6.16 o
   3   3   8        117.12        115.17         4.01 o
   4   3   8       1092.11       1114.50        24.62 o
   5   3   8        745.99        742.15        22.23 o
   6   3   8        207.99        206.40         5.65 o
   7   3   8          2.18          2.00         0.56 o
   8   3   8        120.89        132.57         4.53 o
   0   4   8        971.14       1011.95        25.24 o
   1   4   8        749.41        761.18        13.83 o
   2   4   8         48.25         53.50         2.41 o
   3   4   8        589.95        605.04        13.86 o
   4   4   8        405.04        401.89        12.38 o
   5   4   8        117.36        114.66         4.73 o
   6   4   8        219.79        217.06        10.41 o
   7   4   8         58.99         59.30         3.82 o
   1   5   8        225.23        240.28         5.84 o
   2   5   8         80.48         88.55         2.68 o
   3   5   8         71.66         77.60         2.21 o
   4   5   8        292.13        288.44        12.26 o
   5   5   8        217.91        214.93         9.68 o
   6   5   8         68.36         65.48         5.69 o
   0   6   8        205.66        224.98         7.30 o
   1   6   8        178.12        175.46         4.27 o
   2   6   8         10.53          9.97         0.59 o
   3   6   8        178.10        168.14         6.13 o
   4   6   8         79.28         72.05         3.79 o
   5   6   8          8.97          9.30         1.09 o
   1   7   8         25.30         22.98         0.93 o
   2   7   8         14.40         11.55         0.52 o
   1   0   9        459.85        519.69        15.94 o
   2   0   9       6816.36       7190.06       323.26 o
   3   0   9        136.14        139.50         5.79 o
   4   0   9         54.47         59.85         3.82 o
   5   0   9        753.58        685.04        24.62 o
   6   0   9        440.04        392.65        15.40 o
   7   0   9          4.31          4.06         0.95 o
   8   0   9        103.51        107.36         4.08 o
   9   0   9         64.39         59.95         4.88 o
   0   1   9       7636.00       7687.41       174.84 o
   1   1   9       1044.79       1107.39        17.31 o
   2   1   9        538.65        542.14        11.28 o
   3   1   9        252.87        240.99         5.27 o
   4   1   9       3232.17       3086.54        60.80 o
   5   1   9          0.67          3.52         1.04 o
   6   1   9        195.33        184.68         4.77 o
   7   1   9         29.77         27.57         1.23 o
   8   1   9         39.25         42.03         1.72 o
   1   2   9        609.64        640.78        10.14 o
   2   2   9       5788.19       5768.10        97.04 o
   3   2   9        159.32        162.56         4.59 o
   4   2   9         16.11         17.93         1.51 o
   5   2   9        561.10        499.60        14.82 o
   6   2   9        180.09        170.72         7.28 o
   7   2   9          0.45          0.15         0.54 o
   8   2   9         50.66         53.67         1.91 o
   0   3   9       2390.62       2380.16        52.49 o
   1   3   9        449.48        452.97         7.77 o
   2   3   9         49.84         56.99         2.71 o
   3   3   9         63.06         60.85         2.49 o
   4   3   9       1997.95       2038.73        49.13 o
   5   3   9          8.02          8.72         1.18 o
   6   3   9        110.64        105.40         6.61 o
   7   3   9         25.42         22.62         1.25 o
   8   3   9         27.89         30.57         1.39 o
   1   4   9        252.34        265.27         5.77 o
   2   4   9       2143.43       2307.87        47.99 o
   3   4   9         75.74         78.89         2.99 o
   4   4   9          7.71          5.85         1.05 o
   5   4   9        201.06        188.32         8.27 o
   6   4   9         64.60         60.03         3.97 o
   7   4   9          0.34          0.20         0.26 o
   0   5   9        865.69        887.88        28.17 o
   1   5   9        145.85        153.47         3.79 o
   2   5   9         50.32         54.18         1.77 o
   3   5   9         30.50         25.41         1.24 o
   4   5   9        508.65        474.99        23.49 o
   5   5   9          0.37         -0.19         0.46 o
   6   5   9         35.33         29.44         3.04 o
   1   6   9         31.63         29.61         1.55 o
   2   6   9        391.78        387.96        12.06 o
   3   6   9         12.55         10.74         0.78 o
   4   6   9          2.27          1.55         0.26 o
   0   7   9        134.56        116.41         6.15 o
   1   7   9         24.96         19.67         0.89 o
   0   0  10       2349.22       2692.71        74.32 o
   1   0  10         96.96        113.27         3.75 o
   2   0  10       1944.54       2062.63        72.65 o
   3   0  10          7.34          8.17         1.92 o
   4   0  10        329.49        303.14         9.61 o
   5   0  10          5.56          3.60         1.49 o
   6   0  10        927.02        880.32        36.89 o
   7   0  10         16.60         14.98         1.18 o
   8   0  10        132.65        135.94         5.59 o
   1   1  10        322.52        330.34         5.49 o
   2   1  10       2169.89       2213.98        39.58 o
   3   1  10         16.29         17.54         1.38 o
   4   1  10        400.21        360.60         8.75 o
   5   1  10         40.49         42.54         1.82 o
   6   1  10        176.09        161.81         3.97 o
   7   1  10          1.08          0.64         0.45 o
   8   1  10        230.75        238.53        10.00 o
   0   2  10        913.16        940.82        19.98 o
   1   2  10         95.25         96.12         2.37 o
   2   2  10        851.36        824.73        13.91 o
   3   2  10          6.82          8.72         1.41 o
   4   2  10        310.78        285.93         7.51 o
   5   2  10          1.15          0.57         0.83 o
   6   2  10        634.05        576.85        23.42 o
   7   2  10          4.17          3.14         0.49 o
   8   2  10        122.44        125.51         6.01 o
   1   3  10         57.08         60.27         2.01 o
   2   3  10       1445.14       1471.91        27.52 o
   3   3  10         35.32         29.92         1.77 o
   4   3  10        371.76        368.83        11.31 o
   5   3  10         33.91         33.52         2.79 o
   6   3  10         45.42         43.15         3.37 o
   7   3  10          0.34         -0.40         0.43 o
   0   4  10        313.73        343.07         9.95 o
   1   4  10         34.59         37.91         1.77 o
   2   4  10        288.51        316.41         7.49 o
   3   4  10          2.54          2.82         0.77 o
   4   4  10        131.68        128.44         6.20 o
   5   4  10          0.58          0.50         0.50 o
   6   4  10        256.90        226.03        14.97 o
   1   5  10         34.57         32.98         2.01 o
   2   5  10        336.79        346.07         9.51 o
   3   5  10          2.59          1.89         0.58 o
   4   5  10         65.58         62.65         3.76 o
   5   5  10          7.05          5.43         0.63 o
   0   6  10        115.77        116.12         4.61 o
   1   6  10          5.92          6.23         0.82 o
   2   6  10         98.49         93.43         2.99 o
   3   6  10          0.47          0.15         0.27 o
   1   0  11         22.97         26.82         1.71 o
   2   0  11       3881.94       4019.26       146.79 o
   3   0  11        108.91        113.73         4.99 o
   4   0  11        159.62        155.68         5.78 o
   5   0  11         47.00         40.33         2.48 o
   6   0  11        323.94        305.90        13.44 o
   7   0  11         17.31         16.91         1.11 o
   0   1  11       4013.51       4111.13        81.67 o
   1   1  11        427.82        440.31         8.16 o
   2   1  11         13.71         15.92         1.27 o
   3   1  11          3.67          4.84         1.02 o
   4   1  11        963.34        900.52        22.06 o
   5   1  11          1.87          1.39         0.76 o
   6   1  11        128.23        119.88         4.78 o
   7   1  11         16.76         13.39         0.92 o
   8   1  11         21.72         22.30         2.09 o
   1   2  11         28.42         28.98         1.28 o
   2   2  11       2837.30       2811.79        53.17 o
   3   2  11        196.75        190.09         4.72 o
   4   2  11        127.37        125.89         3.90 o
   5   2  11         25.40         23.73         2.11 o
   6   2  11        235.22        215.77        12.84 o
   7   2  11          7.81          5.48         0.97 o
   0   3  11       2036.89       2119.00        51.18 o
   1   3  11        163.01        168.61         3.88 o
   2   3  11          7.47         12.29         0.90 o
   3   3  11         34.84         30.29         1.32 o
   4   3  11        484.04        489.63        14.52 o
   5   3  11          6.98          5.60         1.12 o
   6   3  11         61.00         56.23         3.85 o
   7   3  11          1.27         -0.17         0.50 o
   1   4  11         17.45         18.51         1.02 o
   2   4  11       1068.87       1106.49        24.59 o
   3   4  11         98.76         99.20         4.26 o
   4   4  11         54.47         56.30         2.74 o
   5   4  11          6.84          5.45         0.72 o
   6   4  11         87.51         74.25         7.54 o
   0   5  11        564.39        597.50        20.16 o
   1   5  11         59.08         65.59         1.78 o
   2   5  11          1.88          2.73         0.34 o
   3   5  11          2.14          0.47         0.39 o
   4   5  11        145.19        127.03         6.91 o
   5   5  11          0.11         -0.35         0.49 o
   1   6  11          0.09         -0.23         0.28 o
   2   6  11        210.00        175.93         8.38 o
   0   0  12        915.38       1019.23        30.51 o
   1   0  12        131.98        134.55         4.25 o
   2   0  12         10.27         10.92         1.37 o
   3   0  12         72.72         76.48         3.94 o
   4   0  12        779.00        733.37        26.21 o
   5   0  12         10.96         10.84         1.36 o
   6   0  12        191.35        163.80        15.07 o
   7   0  12          9.08          8.56         0.91 o
   1   1  12         47.28         46.46         1.73 o
   2   1  12        743.07        779.56        14.40 o
   3   1  12          0.44          1.01         0.92 o
   4   1  12        683.37        632.14        14.98 o
   5   1  12        197.12        177.88         5.89 o
   6   1  12        173.34        159.83         6.91 o
   7   1  12          4.08          4.07         0.57 o
   0   2  12       1006.38       1034.67        27.16 o
   1   2  12         73.35         69.44         1.95 o
   2   2  12         48.65         49.68         1.68 o
   3   2  12         23.14         20.21         0.99 o
   4   2  12        482.08        470.86        11.09 o
   5   2  12          0.61         -0.24         0.60 o
   6   2  12        136.08        129.35         8.93 o
   7   2  12         10.87         12.54         1.39 o
   1   3  12         65.61         70.63         1.90 o
   2   3  12        320.83        330.99         7.17 o
   3   3  12          4.16          2.67         0.62 o
   4   3  12        273.16        271.58         8.78 o
   5   3  12        106.09         98.63         6.06 o
   6   3  12        130.33        111.94         7.74 o
   0   4  12        404.66        431.95        13.66 o
   1   4  12         29.42         29.16         1.52 o
   2   4  12         20.12         22.95         1.02 o
   3   4  12          7.68          6.09         0.52 o
   4   4  12        186.24        182.63         8.14 o
   5   4  12          0.01         -0.41         0.41 o
   1   5  12          9.53          9.26         0.54 o
   2   5  12        112.93        108.59         4.10 o
   3   5  12          0.43          0.08         0.25 o
   4   5  12         99.83         78.44         9.12 o
   1   0  13        602.22        667.70        18.59 o
   2   0  13        936.10        971.68        35.78 o
   3   0  13        276.49        301.79         9.91 o
   4   0  13        139.31        134.56         4.52 o
   5   0  13         84.31         76.02         3.76 o
   6   0  13         93.49         80.88         7.60 o
   0   1  13       1841.06       1959.16        62.97 o
   1   1  13         55.98         65.67         1.86 o
   2   1  13          1.76          2.69         0.79 o
   3   1  13        375.21        395.74         9.62 o
   4   1  13        470.88        454.10        11.60 o
   5   1  13          8.48          6.98         0.53 o
   6   1  13          7.65          6.40         0.90 o
   1   2  13        354.80        391.54        10.26 o
   2   2  13        556.60        538.50        11.72 o
   3   2  13        245.96        255.12         6.02 o
   4   2  13         53.91         52.24         1.67 o
   5   2  13         72.92         66.32         3.67 o
   6   2  13        100.12         84.83         6.55 o
   0   3  13       1254.63       1276.11        43.68 o
   1   3  13         30.76         33.49         1.55 o
   2   3  13         17.32         15.84         0.91 o
   3   3  13        218.32        225.27         5.37 o
   4   3  13        213.51        207.90         6.77 o
   5   3  13          2.14          1.49         0.38 o
   1   4  13        135.73        144.67         3.61 o
   2   4  13        210.24        205.94         5.32 o
   3   4  13         99.00         99.56         2.82 o
   4   4  13         20.60         17.91         0.95 o
   0   5  13        301.47        277.43         9.23 o
   1   5  13          7.36          7.79         0.63 o
   2   5  13          1.59          0.90         0.26 o
   0   0  14        153.78        151.43         7.56 o
   1   0  14         36.00         37.07         1.66 o
   2   0  14         66.07         70.28         3.38 o
   3   0  14        382.50        402.57        15.55 o
   4   0  14         69.58         66.96         3.01 o
   5   0  14          0.04         -0.39         0.39 o
   6   0  14         72.12         71.81         5.58 o
   1   1  14        486.14        502.06        13.48 o
   2   1  14        117.70        122.66         4.80 o
   3   1  14         38.01         40.11         1.34 o
   4   1  14         33.59         31.33         1.11 o
   5   1  14        107.95        109.93         3.67 o
   0   2  14        128.01        112.13         5.16 o
   1   2  14         36.37         35.86         1.26 o
   2   2  14         52.61         53.76         1.65 o
   3   2  14        355.71        373.67         9.35 o
   4   2  14         54.56         48.89         1.51 o
   5   2  14          4.18          4.10         0.46 o
   1   3  14        173.50        171.09         4.34 o
   2   3  14         56.81         53.87         1.56 o
   3   3  14         40.50         38.25         1.19 o
   4   3  14         12.84          9.45         0.71 o
   0   4  14         56.77         54.40         2.25 o
   1   4  14         14.32         11.04         1.34 o
   2   4  14         22.40         20.08         0.79 o
   3   4  14        143.33        137.21         7.79 o
   1   0  15        424.36        495.28        21.91 o
   2   0  15        148.01        167.81        11.23 o
   3   0  15         76.15         82.30         5.09 o
   4   0  15         35.18         40.63         2.84 o
   5   0  15        147.29        152.04        11.16 o
   0   1  15         45.98         51.10         2.68 o
   1   1  15        362.81        392.24        18.99 o
   2   1  15          7.35          9.49         0.56 o
   3   1  15        285.08        309.22         9.80 o
   4   1  15         32.21         31.06         1.01 o
   5   1  15         21.21         20.32         2.27 o
   1   2  15        252.95        244.11         7.35 o
   2   2  15        125.46        124.69         3.73 o
   3   2  15         68.82         73.45         1.92 o
   4   2  15         15.94         17.22         0.69 o
   0   3  15          9.92          9.36         1.00 o
   1   3  15        210.67        201.40         5.99 o
   2   3  15          0.42         -0.19         0.30 o
   3   3  15        182.61        172.07         6.74 o
   0   0  16         23.91         24.83         1.51 o
   1   0  16        141.05        167.70        12.88 o
   2   0  16          7.21          4.88         1.21 o
   3   0  16        155.72        178.95        12.07 o
   1   1  16         90.78        107.97         7.64 o
   2   1  16         13.51         17.01         0.94 o
   3   1  16          1.14          1.31         0.25 o
   0   2  16         37.50         35.28         1.91 o
   1   2  16        103.35        108.63         6.03 o
   2   2  16          0.69         -0.28         0.28 o
   1   0  17         97.19        133.73        10.81 o
   0   1  17          2.31          1.39         0.70 o
   1   1  17        108.00        138.22        17.43 o
                                                
